# Supplementary material for: 1-Naphthyl quinoxalin-2-yl ether
Source: Acta Crystallogr Sect E Struct Rep Online. 2009 Mar 11;65(Pt 4):o731. doi: 10.1107/S1600536809007867 (PMC2968882; doi:10.1107/S1600536809007867)
Supplement: Supplementary file 1 [file e-65-0o731-sup1.cif]

##############################################################################
###                                                                        ###
###        Electronic paper (Acta Crystallographica Section E)             ###
###                                                                        ###
##############################################################################
#                                                                            #
# This CIF contains the data in a paper accepted for publication in Acta     #
# Crystallographica Section E. It conforms to the requirements of Notes      #
# for Authors for Section E, and has been peer reviewed under the auspices   #
# of the IUCr Commission on Journals.                                        #
#                                                                            #
# Full details of the Crystallographic Information File format               #
# are given in the paper "The Crystallographic Information File (CIF):       #
# a New Standard Archive File for Crystallography" by S. R. Hall, F. H.      #
# Allen and I. D. Brown [Acta Cryst. (1991), A47, 655-685].                  #
#                                                                            #
# The current version of the core CIF dictionary is obtainable from          #
# ftp://ftp.iucr.org/pub/cif_core.dic. The current version number is 2.4.    #
#                                                                            #
# Software is freely available for graphical display of the structure(s) in  #
# this CIF.  For information consult the CIF home page http://www.iucr.org/  #
# cif/home.html                                                              #
#                                                                            #
# This file may be used for bona fide research purposes within the           #
# scientific community so long as proper attribution is given to the journal # 
# article from which it was obtained.                                        #
#                                                                            #
##############################################################################
                                             
data_global
_audit_creation_method     SHELXL-97
_journal_date_recd_electronic     2009-03-02
_journal_date_accepted     2009-03-04
_journal_name_full     'Acta Crystallographica, Section E'
_journal_year     2009
_journal_volume     65
_journal_issue      4
_journal_page_first     o731
_journal_page_last     o731
_journal_paper_category     QO
_journal_coeditor_code     TK2386
_publ_contact_author
;
     Dr. Seik Weng Ng
     Department of Chemistry
     University of Malaya
     50603 Kuala Lumpur
     Malaysia
;
_publ_contact_author_email     seikweng@um.edu.my
_publ_contact_author_fax     '03 7967 4193'
_publ_contact_author_phone     '03 7967 6778'
_publ_section_title
;
1-Naphthyl quinoxalin-2-yl ether
;
loop_
    _publ_author_name
    _publ_author_address
    'Hassan, Noor Doha'
;
Department of Chemistry
University of Malaya
50603 Kuala Lumpur
Malaysia
;
    'Tajuddin, Hairul Anuar'
;
Department of Chemistry
University of Malaya
50603 Kuala Lumpur
Malaysia
;
    'Abdullah, Zanariah'
;
Department of Chemistry
University of Malaya
50603 Kuala Lumpur
Malaysia
;
    'Ng, Seik Weng'
;
Department of Chemistry
University of Malaya
50603 Kuala Lumpur
Malaysia
;
_publ_section_synopsis     .
data_I
_audit_creation_method     SHELXL-97
_chemical_name_systematic
;
1-Naphthyl quinoxalin-2-yl ether
;
_chemical_name_common     ?
_chemical_formula_moiety     'C18 H12 N2 O'
_chemical_formula_sum     'C18 H12 N2 O'
_chemical_formula_iupac     'C18 H12 N2 O'
_chemical_formula_weight     272.30
_chemical_melting_point     ?
_symmetry_cell_setting     Orthorhombic
_symmetry_space_group_name_H-M     'A b a 2'
_symmetry_space_group_name_Hall     'A 2 -2ac'
loop_
    _symmetry_equiv_pos_as_xyz
    'x, y, z'
    '-x, -y, z'
    'x+1/2, -y+1/2, z'
    '-x+1/2, y+1/2, z'
    'x, y+1/2, z+1/2'
    '-x, -y+1/2, z+1/2'
    'x+1/2, -y+1, z+1/2'
    '-x+1/2, y+1, z+1/2'
_cell_length_a     18.2758(6)
_cell_length_b     18.5123(6)
_cell_length_c     7.7947(3)
_cell_angle_alpha     90
_cell_angle_beta     90
_cell_angle_gamma     90
_cell_volume     2637.2(2)
_cell_formula_units_Z     8
_cell_measurement_reflns_used     1495
_cell_measurement_theta_min     2.2
_cell_measurement_theta_max     21.2
_cell_measurement_temperature     118(2)
_exptl_crystal_description     Prism
_exptl_crystal_colour     Colorless
_exptl_crystal_size_max     0.12
_exptl_crystal_size_mid     0.04
_exptl_crystal_size_min     0.02
_exptl_crystal_density_diffrn     1.372
_exptl_crystal_density_meas     ?
_exptl_crystal_density_method     'not measured'
_exptl_crystal_F_000     1136
_exptl_absorpt_coefficient_mu     0.087
_exptl_absorpt_correction_type     None
_exptl_absorpt_process_details     ?
_exptl_absorpt_correction_T_min     ?
_exptl_absorpt_correction_T_max     ?
_diffrn_ambient_temperature     118(2)
_diffrn_radiation_type     MoK\a
_diffrn_radiation_wavelength     0.71073
_diffrn_radiation_source     'fine-focus sealed tube'
_diffrn_radiation_monochromator     graphite
_diffrn_measurement_device_type     'Bruker SMART APEX'
_diffrn_measurement_method     \w
_diffrn_detector_area_resol_mean     ?
_diffrn_reflns_number     12370
_diffrn_reflns_av_R_equivalents     0.071
_diffrn_reflns_av_sigmaI/netI     0.041
_diffrn_reflns_theta_min     2.2
_diffrn_reflns_theta_max     27.5
_diffrn_reflns_theta_full     27.5
_diffrn_measured_fraction_theta_max     1.000
_diffrn_measured_fraction_theta_full     1.000
_diffrn_reflns_limit_h_min     -22
_diffrn_reflns_limit_h_max     23
_diffrn_reflns_limit_k_min     -24
_diffrn_reflns_limit_k_max     23
_diffrn_reflns_limit_l_min     -10
_diffrn_reflns_limit_l_max     10
_diffrn_standards_number     0
_diffrn_standards_interval_count     0
_diffrn_standards_interval_time     0
_diffrn_standards_decay_%     0
_reflns_number_total     1626
_reflns_number_gt     1316
_reflns_threshold_expression     I>2\s(I)
_refine_ls_structure_factor_coef     Fsqd
_refine_ls_matrix_type     full
_refine_ls_R_factor_all     0.055
_refine_ls_R_factor_gt     0.038
_refine_ls_wR_factor_gt     0.079
_refine_ls_wR_factor_ref     0.087
_refine_ls_goodness_of_fit_ref     1.02
_refine_ls_restrained_S_all     1.02
_refine_ls_number_reflns     1626
_refine_ls_number_parameters     190
_refine_ls_number_restraints     1
_refine_ls_hydrogen_treatment     constr
_refine_ls_weighting_scheme     calc
_refine_ls_weighting_details
          'calc w=1/[\s^2^(Fo^2^)+(0.046P)^2^+0.5804P] where P=(Fo^2^+2Fc^2^)/3'
_atom_sites_solution_hydrogens     geom
_atom_sites_solution_primary     direct
_atom_sites_solution_secondary     difmap
_refine_ls_shift/su_max     0.001
_refine_ls_shift/su_mean     0.001
_refine_diff_density_max     0.19
_refine_diff_density_min     -0.24
_refine_ls_extinction_method     none
_refine_ls_extinction_coef     ?
_refine_ls_abs_structure_details     ?
_refine_ls_abs_structure_Flack     ?
loop_
    _atom_type_symbol
    _atom_type_description
    _atom_type_scat_dispersion_real
    _atom_type_scat_dispersion_imag
    _atom_type_scat_source
    'C' 'C' 0.0033 0.0000
                         'International Tables Vol C Tables 4.2.6.8 and 6.1.1.4'
    'H' 'H' 0.0000 0.0000
                         'International Tables Vol C Tables 4.2.6.8 and 6.1.1.4'
    'N' 'N' 0.0061 0.0000
                         'International Tables Vol C Tables 4.2.6.8 and 6.1.1.4'
    'O' 'O' 0.0106 0.0000
                         'International Tables Vol C Tables 4.2.6.8 and 6.1.1.4'
_computing_data_collection     'APEX2 (Bruker, 2007)'
_computing_cell_refinement     'SAINT (Bruker, 2007)'
_computing_data_reduction     'SAINT (Bruker, 2007)'
_computing_structure_solution     'SHELXS-97 (Sheldrick, 2008)'
_computing_structure_refinement     'SHELXL-97 (Sheldrick, 2008)'
_computing_molecular_graphics     'X-SEED (Barbour, 2001)'
_computing_publication_material     'publCIF (Westrip, 2009)'
loop_
    _atom_site_type_symbol
    _atom_site_label
    _atom_site_fract_x
    _atom_site_fract_y
    _atom_site_fract_z
    _atom_site_U_iso_or_equiv
    _atom_site_adp_type
    _atom_site_calc_flag
    _atom_site_refinement_flags
    _atom_site_occupancy
    _atom_site_disorder_assembly
    _atom_site_disorder_group
    O O1 0.19391(9) 0.24366(9) 0.5000(2) 0.0217(4) Uani d . 1 . .
    N N1 0.15328(11) 0.34927(11) 0.3713(3) 0.0192(5) Uani d . 1 . .
    N N2 0.30285(11) 0.38838(11) 0.3387(3) 0.0218(5) Uani d . 1 . .
    C C1 0.12235(13) 0.21546(12) 0.4887(4) 0.0192(5) Uani d . 1 . .
    C C2 0.07744(14) 0.22066(13) 0.6269(4) 0.0222(6) Uani d . 1 . .
    H H2 0.0930 0.2454 0.7273 0.027 Uiso calc R 1 . .
    C C3 0.00734(14) 0.18873(13) 0.6196(3) 0.0234(6) Uani d . 1 . .
    H H3 -0.0246 0.1922 0.7155 0.028 Uiso calc R 1 . .
    C C4 -0.01480(14) 0.15306(13) 0.4762(3) 0.0231(6) Uani d . 1 . .
    H H4 -0.0619 0.1314 0.4737 0.028 Uiso calc R 1 . .
    C C5 0.03121(13) 0.14761(12) 0.3301(3) 0.0198(5) Uani d . 1 . .
    C C6 0.00887(15) 0.11230(14) 0.1784(4) 0.0269(6) Uani d . 1 . .
    H H6 -0.0381 0.0903 0.1737 0.032 Uiso calc R 1 . .
    C C7 0.05358(16) 0.10925(15) 0.0388(4) 0.0301(7) Uani d . 1 . .
    H H7 0.0375 0.0857 -0.0627 0.036 Uiso calc R 1 . .
    C C8 0.12373(16) 0.14110(15) 0.0448(4) 0.0278(6) Uani d . 1 . .
    H H8 0.1546 0.1388 -0.0531 0.033 Uiso calc R 1 . .
    C C9 0.14764(14) 0.17502(13) 0.1890(4) 0.0219(6) Uani d . 1 . .
    H H9 0.1952 0.1957 0.1917 0.026 Uiso calc R 1 . .
    C C10 0.10190(13) 0.17973(13) 0.3355(3) 0.0180(5) Uani d . 1 . .
    C C11 0.20655(14) 0.30943(13) 0.4253(3) 0.0189(5) Uani d . 1 . .
    C C12 0.28187(14) 0.32836(13) 0.4113(3) 0.0213(6) Uani d . 1 . .
    H H12 0.3178 0.2964 0.4560 0.026 Uiso calc R 1 . .
    C C13 0.24804(15) 0.43279(12) 0.2773(3) 0.0190(5) Uani d . 1 . .
    C C14 0.26686(14) 0.49812(13) 0.1965(4) 0.0232(6) Uani d . 1 . .
    H H14 0.3168 0.5114 0.1841 0.028 Uiso calc R 1 . .
    C C15 0.21262(15) 0.54275(14) 0.1356(4) 0.0247(6) Uani d . 1 . .
    H H15 0.2253 0.5866 0.0798 0.030 Uiso calc R 1 . .
    C C16 0.13869(15) 0.52397(13) 0.1552(4) 0.0231(6) Uani d . 1 . .
    H H16 0.1017 0.5552 0.1123 0.028 Uiso calc R 1 . .
    C C17 0.11934(14) 0.46108(13) 0.2357(3) 0.0212(6) Uani d . 1 . .
    H H17 0.0691 0.4494 0.2501 0.025 Uiso calc R 1 . .
    C C18 0.17350(13) 0.41378(13) 0.2971(3) 0.0190(5) Uani d . 1 . .
loop_
    _atom_site_aniso_label
    _atom_site_aniso_U_11
    _atom_site_aniso_U_22
    _atom_site_aniso_U_33
    _atom_site_aniso_U_12
    _atom_site_aniso_U_13
    _atom_site_aniso_U_23
    O1 0.0185(9) 0.0192(9) 0.0275(10) -0.0015(7) -0.0032(8) 0.0043(8)
    N1 0.0177(11) 0.0189(10) 0.0211(12) -0.0005(8) -0.0005(8) 0.0002(9)
    N2 0.0202(11) 0.0228(11) 0.0223(11) -0.0011(8) -0.0006(10) -0.0001(10)
    C1 0.0154(13) 0.0156(11) 0.0266(14) 0.0005(9) -0.0035(12) 0.0063(11)
    C2 0.0246(14) 0.0183(12) 0.0237(14) 0.0038(10) -0.0013(12) 0.0002(11)
    C3 0.0228(14) 0.0215(13) 0.0259(15) 0.0046(10) 0.0077(12) 0.0030(12)
    C4 0.0164(13) 0.0212(12) 0.0316(16) 0.0026(9) 0.0011(12) 0.0054(12)
    C5 0.0179(13) 0.0159(12) 0.0255(14) 0.0015(10) -0.0038(11) 0.0057(11)
    C6 0.0244(14) 0.0236(13) 0.0326(16) -0.0003(11) -0.0065(13) -0.0009(13)
    C7 0.0321(16) 0.0316(15) 0.0266(16) 0.0045(12) -0.0094(13) -0.0040(13)
    C8 0.0325(15) 0.0312(15) 0.0198(14) 0.0087(12) 0.0021(12) 0.0017(12)
    C9 0.0206(13) 0.0194(12) 0.0257(14) 0.0031(10) 0.0009(11) 0.0065(12)
    C10 0.0184(12) 0.0152(11) 0.0205(13) 0.0019(9) -0.0007(11) 0.0045(10)
    C11 0.0225(14) 0.0169(12) 0.0172(12) -0.0021(10) -0.0020(11) -0.0011(10)
    C12 0.0193(14) 0.0229(13) 0.0217(13) 0.0016(10) -0.0012(11) -0.0018(11)
    C13 0.0191(12) 0.0193(11) 0.0184(13) 0.0000(10) -0.0003(10) -0.0023(10)
    C14 0.0226(14) 0.0226(12) 0.0243(14) -0.0037(10) 0.0031(12) -0.0002(12)
    C15 0.0312(15) 0.0203(12) 0.0225(14) -0.0016(11) 0.0019(12) 0.0017(11)
    C16 0.0243(14) 0.0199(12) 0.0252(14) 0.0032(10) -0.0034(12) -0.0006(11)
    C17 0.0192(13) 0.0199(12) 0.0245(14) -0.0004(10) -0.0005(11) -0.0023(11)
    C18 0.0205(13) 0.0160(11) 0.0204(13) -0.0010(10) 0.0000(11) -0.0043(11)
_geom_special_details
;
All e.s.d.'s (except the e.s.d. in the dihedral angle between two l.s. planes)
are estimated using the full covariance matrix. The cell e.s.d.'s are taken
into account individually in the estimation of e.s.d.'s in distances, angles
and torsion angles; correlations between e.s.d.'s in cell parameters are only
used when they are defined by crystal symmetry. An approximate (isotropic)
treatment of cell e.s.d.'s is used for estimating e.s.d.'s involving l.s.
planes.
;
loop_
    _geom_bond_atom_site_label_1
    _geom_bond_atom_site_label_2
    _geom_bond_site_symmetry_2
    _geom_bond_distance
    _geom_bond_publ_flag
    O1 C11 . 1.369(3) ?
    O1 C1 . 1.411(3) ?
    N1 C11 . 1.292(3) ?
    N1 C18 . 1.378(3) ?
    N2 C12 . 1.304(3) ?
    N2 C13 . 1.382(3) ?
    C1 C2 . 1.358(4) ?
    C1 C10 . 1.415(3) ?
    C2 C3 . 1.412(4) ?
    C2 H2 . 0.9500 ?
    C3 C4 . 1.360(4) ?
    C3 H3 . 0.9500 ?
    C4 C5 . 1.419(4) ?
    C4 H4 . 0.9500 ?
    C5 C6 . 1.411(4) ?
    C5 C10 . 1.423(3) ?
    C6 C7 . 1.362(4) ?
    C6 H6 . 0.9500 ?
    C7 C8 . 1.412(4) ?
    C7 H7 . 0.9500 ?
    C8 C9 . 1.360(4) ?
    C8 H8 . 0.9500 ?
    C9 C10 . 1.418(3) ?
    C9 H9 . 0.9500 ?
    C11 C12 . 1.425(3) ?
    C12 H12 . 0.9500 ?
    C13 C14 . 1.406(3) ?
    C13 C18 . 1.415(4) ?
    C14 C15 . 1.375(4) ?
    C14 H14 . 0.9500 ?
    C15 C16 . 1.404(4) ?
    C15 H15 . 0.9500 ?
    C16 C17 . 1.369(4) ?
    C16 H16 . 0.9500 ?
    C17 C18 . 1.405(3) ?
    C17 H17 . 0.9500 ?
loop_
    _geom_angle_atom_site_label_1
    _geom_angle_atom_site_label_2
    _geom_angle_atom_site_label_3
    _geom_angle_site_symmetry_1
    _geom_angle_site_symmetry_3
    _geom_angle
    _geom_angle_publ_flag
    C11 O1 C1 . . 117.31(18) ?
    C11 N1 C18 . . 115.4(2) ?
    C12 N2 C13 . . 116.4(2) ?
    C2 C1 O1 . . 119.0(2) ?
    C2 C1 C10 . . 122.9(2) ?
    O1 C1 C10 . . 118.1(2) ?
    C1 C2 C3 . . 119.1(2) ?
    C1 C2 H2 . . 120.5 ?
    C3 C2 H2 . . 120.5 ?
    C4 C3 C2 . . 120.4(2) ?
    C4 C3 H3 . . 119.8 ?
    C2 C3 H3 . . 119.8 ?
    C3 C4 C5 . . 121.2(2) ?
    C3 C4 H4 . . 119.4 ?
    C5 C4 H4 . . 119.4 ?
    C6 C5 C4 . . 122.3(2) ?
    C6 C5 C10 . . 118.8(2) ?
    C4 C5 C10 . . 119.0(2) ?
    C7 C6 C5 . . 121.0(2) ?
    C7 C6 H6 . . 119.5 ?
    C5 C6 H6 . . 119.5 ?
    C6 C7 C8 . . 120.0(3) ?
    C6 C7 H7 . . 120.0 ?
    C8 C7 H7 . . 120.0 ?
    C9 C8 C7 . . 120.8(3) ?
    C9 C8 H8 . . 119.6 ?
    C7 C8 H8 . . 119.6 ?
    C8 C9 C10 . . 120.3(2) ?
    C8 C9 H9 . . 119.8 ?
    C10 C9 H9 . . 119.8 ?
    C1 C10 C9 . . 123.5(2) ?
    C1 C10 C5 . . 117.4(2) ?
    C9 C10 C5 . . 119.1(2) ?
    N1 C11 O1 . . 121.3(2) ?
    N1 C11 C12 . . 124.2(2) ?
    O1 C11 C12 . . 114.5(2) ?
    N2 C12 C11 . . 121.8(2) ?
    N2 C12 H12 . . 119.1 ?
    C11 C12 H12 . . 119.1 ?
    N2 C13 C14 . . 119.3(2) ?
    N2 C13 C18 . . 120.8(2) ?
    C14 C13 C18 . . 119.9(2) ?
    C15 C14 C13 . . 119.7(2) ?
    C15 C14 H14 . . 120.2 ?
    C13 C14 H14 . . 120.2 ?
    C14 C15 C16 . . 120.5(2) ?
    C14 C15 H15 . . 119.7 ?
    C16 C15 H15 . . 119.7 ?
    C17 C16 C15 . . 120.6(2) ?
    C17 C16 H16 . . 119.7 ?
    C15 C16 H16 . . 119.7 ?
    C16 C17 C18 . . 120.3(2) ?
    C16 C17 H17 . . 119.9 ?
    C18 C17 H17 . . 119.9 ?
    N1 C18 C17 . . 119.6(2) ?
    N1 C18 C13 . . 121.3(2) ?
    C17 C18 C13 . . 119.1(2) ?
loop_
    _geom_torsion_atom_site_label_1
    _geom_torsion_atom_site_label_2
    _geom_torsion_atom_site_label_3
    _geom_torsion_atom_site_label_4
    _geom_torsion_site_symmetry_1
    _geom_torsion_site_symmetry_2
    _geom_torsion_site_symmetry_3
    _geom_torsion_site_symmetry_4
    _geom_torsion
    _geom_torsion_publ_flag
    C11 O1 C1 C2 . . . . -101.4(3) ?
    C11 O1 C1 C10 . . . . 81.6(3) ?
    O1 C1 C2 C3 . . . . -176.3(2) ?
    C10 C1 C2 C3 . . . . 0.5(3) ?
    C1 C2 C3 C4 . . . . 0.2(3) ?
    C2 C3 C4 C5 . . . . -0.7(4) ?
    C3 C4 C5 C6 . . . . -178.6(2) ?
    C3 C4 C5 C10 . . . . 0.5(3) ?
    C4 C5 C6 C7 . . . . 178.6(2) ?
    C10 C5 C6 C7 . . . . -0.5(4) ?
    C5 C6 C7 C8 . . . . 0.6(4) ?
    C6 C7 C8 C9 . . . . 0.1(4) ?
    C7 C8 C9 C10 . . . . -0.8(4) ?
    C2 C1 C10 C9 . . . . 178.8(2) ?
    O1 C1 C10 C9 . . . . -4.4(3) ?
    C2 C1 C10 C5 . . . . -0.7(3) ?
    O1 C1 C10 C5 . . . . 176.1(2) ?
    C8 C9 C10 C1 . . . . -178.6(2) ?
    C8 C9 C10 C5 . . . . 0.9(4) ?
    C6 C5 C10 C1 . . . . 179.3(2) ?
    C4 C5 C10 C1 . . . . 0.2(3) ?
    C6 C5 C10 C9 . . . . -0.2(3) ?
    C4 C5 C10 C9 . . . . -179.3(2) ?
    C18 N1 C11 O1 . . . . -179.3(2) ?
    C18 N1 C11 C12 . . . . -0.3(4) ?
    C1 O1 C11 N1 . . . . 10.9(3) ?
    C1 O1 C11 C12 . . . . -168.2(2) ?
    C13 N2 C12 C11 . . . . 0.4(4) ?
    N1 C11 C12 N2 . . . . -1.0(4) ?
    O1 C11 C12 N2 . . . . 178.1(2) ?
    C12 N2 C13 C14 . . . . -179.6(2) ?
    C12 N2 C13 C18 . . . . 1.4(4) ?
    N2 C13 C14 C15 . . . . -179.7(2) ?
    C18 C13 C14 C15 . . . . -0.7(4) ?
    C13 C14 C15 C16 . . . . 0.7(4) ?
    C14 C15 C16 C17 . . . . 0.2(4) ?
    C15 C16 C17 C18 . . . . -1.2(4) ?
    C11 N1 C18 C17 . . . . -179.5(2) ?
    C11 N1 C18 C13 . . . . 2.1(3) ?
    C16 C17 C18 N1 . . . . -177.3(2) ?
    C16 C17 C18 C13 . . . . 1.2(4) ?
    N2 C13 C18 N1 . . . . -2.8(4) ?
    C14 C13 C18 N1 . . . . 178.2(2) ?
    N2 C13 C18 C17 . . . . 178.8(2) ?
    C14 C13 C18 C17 . . . . -0.3(4) ?
