# Supplementary material for: 1-Naphthyl quinoxalin-2-yl ether
Source: Acta Crystallogr Sect E Struct Rep Online. 2009 Mar 11;65(Pt 4):o731. doi: 10.1107/S1600536809007867 (PMC2968882; doi:10.1107/S1600536809007867)
Supplement: Supplementary file 2 [file e-65-0o731-Isup2.hkl]

# 
# h,k,l, Fc-squared, Fo-squared, sigma(Fo-squared) and status flag 
# 
data_I
_shelx_title '  Aba2' 
_shelx_refln_list_code          4 
_shelx_F_calc_maximum      220.72 
_exptl_crystal_F_000      1296.00 
_reflns_d_resolution_high  0.7698 
 
loop_ 
 _symmetry_equiv_pos_as_xyz 
 'x, y, z' 
 '-x, -y, z' 
 'x+1/2, -y+1/2, z' 
 '-x+1/2, y+1/2, z' 
 'x, y+1/2, z+1/2' 
 '-x, -y+1/2, z+1/2' 
 'x+1/2, -y+1, z+1/2' 
 '-x+1/2, y+1, z+1/2' 
 
_cell_length_a    18.2758 
_cell_length_b    18.5123 
_cell_length_c     7.7947 
_cell_angle_alpha  90.000 
_cell_angle_beta   90.000 
_cell_angle_gamma  90.000 
 
_shelx_F_squared_multiplier     1.000 
 
loop_ 
 _refln_index_h 
 _refln_index_k 
 _refln_index_l 
 _refln_F_squared_calc 
 _refln_F_squared_meas 
 _refln_F_squared_sigma 
 _refln_observed_status 
   2   0   0     9759.88     9377.03    101.18 o 
   4   0   0      992.69      913.15     29.70 o 
   6   0   0     8834.51     8486.14    120.76 o 
   8   0   0     3316.77     3736.61     71.61 o 
  10   0   0     3434.11     3322.14    120.72 o 
  12   0   0     1841.69     1807.69     60.78 o 
  14   0   0     1020.81     1095.67     97.53 o 
  16   0   0      523.37      603.00     86.75 o 
  18   0   0      125.59      137.87     78.94 o 
  20   0   0      221.15      247.09     93.30 o 
  22   0   0      367.45      448.77    111.06 o 
   0   2   0     9973.55     9158.15    201.51 o 
   1   2   0     4639.61     4492.97     37.53 o 
   2   2   0     8172.92     7689.30     64.80 o 
   3   2   0    43466.57    41545.69    425.22 o 
   4   2   0     1429.15     1450.76     33.14 o 
   5   2   0      444.18      502.84     29.52 o 
   6   2   0     3560.90     3335.05     48.99 o 
   7   2   0     1521.64     1595.36     36.00 o 
   8   2   0     2506.57     2468.76     42.01 o 
   9   2   0     2469.91     2576.01     63.41 o 
  10   2   0     6173.91     6802.96     94.81 o 
  11   2   0      535.15      622.39     29.31 o 
  12   2   0       25.86       37.88     21.21 o 
  13   2   0      168.53      145.67     24.22 o 
  14   2   0      477.35      528.95     32.17 o 
  15   2   0        9.57       -1.91     23.47 o 
  16   2   0       48.67       16.46     28.29 o 
  17   2   0        7.01       21.22     29.11 o 
  18   2   0      161.55      171.95     55.27 o 
  19   2   0        5.60       19.08     50.76 o 
  20   2   0      112.10      137.09     61.26 o 
  21   2   0      167.08      282.08     69.46 o 
  22   2   0      102.06       98.00     63.51 o 
  23   2   0      209.06      286.32     99.22 o 
   0   4   0     8740.09     8609.01     99.17 o 
   1   4   0     3060.47     3036.50     41.00 o 
   2   4   0    17210.19    16678.77    134.58 o 
   3   4   0    15144.77    14245.98    117.77 o 
   4   4   0     3503.13     3333.04     42.77 o 
   5   4   0     1653.69     1605.71     36.03 o 
   6   4   0    10252.32    10481.30    131.45 o 
   7   4   0     4243.49     4305.12     71.46 o 
   8   4   0       34.11        5.32     17.08 o 
   9   4   0      584.48      689.57     27.90 o 
  10   4   0      761.62      766.37     30.26 o 
  11   4   0      250.52      272.12     46.23 o 
  12   4   0      180.05      167.54     22.94 o 
  13   4   0     3059.09     2716.40     53.74 o 
  14   4   0       13.49        0.76     22.85 o 
  15   4   0     3358.42     3220.86     79.49 o 
  16   4   0      426.90      482.56     40.88 o 
  17   4   0      798.55      716.39     54.56 o 
  18   4   0      235.46      277.42     52.26 o 
  19   4   0        9.52      -20.48     86.83 o 
  20   4   0      311.76      356.76     69.99 o 
  21   4   0       22.53        7.23     56.18 o 
  22   4   0       96.26      168.84     69.55 o 
  23   4   0      185.31       89.68    114.61 o 
   0   6   0     9490.81     9023.75    125.71 o 
   1   6   0     4236.33     4244.79     52.23 o 
   2   6   0      807.66      848.30     20.14 o 
   3   6   0       54.40       44.69     12.32 o 
   4   6   0      530.30      549.79     17.79 o 
   5   6   0     4345.46     4301.26     54.81 o 
   6   6   0     1065.13     1064.34     30.21 o 
   7   6   0      227.85      210.51     19.51 o 
   8   6   0    11626.01    12398.40    137.38 o 
   9   6   0     2029.40     2159.60     59.21 o 
  10   6   0      465.35      470.65     32.47 o 
  11   6   0        0.94      -24.79     20.34 o 
  12   6   0      276.25      279.63     27.16 o 
  13   6   0       57.01       82.92     25.20 o 
  14   6   0     2143.56     2006.88     67.47 o 
  15   6   0     1402.06     1292.98     50.86 o 
  16   6   0     3522.01     3309.88     85.27 o 
  17   6   0      173.12      121.71     35.63 o 
  18   6   0      230.81      286.09     40.77 o 
  19   6   0      151.91      143.29     38.91 o 
  20   6   0        0.46      -46.74     55.44 o 
  21   6   0       27.68      -38.19     55.13 o 
  22   6   0       10.61      -18.47     53.79 o 
   0   8   0        7.22       27.84     21.04 o 
   1   8   0      132.55      173.07     16.06 o 
   2   8   0      437.89      416.96     17.46 o 
   3   8   0     2773.33     2729.44     39.13 o 
   4   8   0        4.12        7.61     12.63 o 
   5   8   0     1092.47     1156.09     26.78 o 
   6   8   0      953.23     1093.92     29.65 o 
   7   8   0      511.45      631.51     27.25 o 
   8   8   0     2025.24     2085.26     43.92 o 
   9   8   0       12.24       11.69     17.36 o 
  10   8   0       37.80       58.23     19.69 o 
  11   8   0        3.63       -5.03     19.05 o 
  12   8   0      269.88      265.72     22.88 o 
  13   8   0        6.76       -1.75     27.85 o 
  14   8   0       44.35       54.97     30.21 o 
  15   8   0      133.17      107.50     33.23 o 
  16   8   0      569.81      530.64     40.55 o 
  17   8   0      122.14      118.75     32.81 o 
  18   8   0      442.16      516.84     50.09 o 
  19   8   0     1404.64     1279.38     64.63 o 
  20   8   0       84.00       52.32     40.77 o 
  21   8   0      259.98      256.58     69.50 o 
  22   8   0      113.76      168.45     69.41 o 
   0  10   0      272.65      328.78     25.56 o 
   1  10   0     5272.29     5765.91     67.50 o 
   2  10   0       52.08       33.42     14.13 o 
   3  10   0      308.51      370.94     19.27 o 
   4  10   0     1270.73     1329.56     30.64 o 
   5  10   0      859.34      923.29     26.30 o 
   6  10   0      247.34      244.45     18.00 o 
   7  10   0       54.80       66.91     18.41 o 
   8  10   0      360.81      384.10     25.07 o 
   9  10   0       58.82       64.63     19.00 o 
  10  10   0      241.71      224.60     31.20 o 
  11  10   0       19.22        8.98     27.41 o 
  12  10   0      343.88      289.27     35.58 o 
  13  10   0      252.89      225.67     35.87 o 
  14  10   0       58.89      109.74     33.54 o 
  15  10   0        1.35        1.55     31.86 o 
  16  10   0      344.68      301.85     41.62 o 
  17  10   0      472.78      540.49     55.78 o 
  18  10   0      581.29      607.61     50.90 o 
  19  10   0      268.08      267.74     46.17 o 
  20  10   0       19.43       83.74     42.79 o 
  21  10   0      198.46      230.39     50.32 o 
   0  12   0      391.31      374.71     30.02 o 
   1  12   0      240.02      230.19     18.74 o 
   2  12   0     2300.30     2370.23     40.28 o 
   3  12   0      515.67      515.05     27.38 o 
   4  12   0      910.60      907.88     32.52 o 
   5  12   0       62.57       64.17     16.91 o 
   6  12   0      433.61      427.07     22.23 o 
   7  12   0      105.56      130.00     26.90 o 
   8  12   0      181.01      117.41     30.15 o 
   9  12   0     4274.25     4081.43     87.90 o 
  10  12   0      424.32      450.70     39.36 o 
  11  12   0     2618.68     2522.05     73.05 o 
  12  12   0     1290.68     1313.01     57.23 o 
  13  12   0     1020.72      960.57     53.10 o 
  14  12   0      264.32      252.37     38.78 o 
  15  12   0      361.70      437.13     46.72 o 
  16  12   0      699.92      673.65     52.14 o 
  17  12   0        0.53       51.92     36.27 o 
  18  12   0       34.71       44.01     40.58 o 
  19  12   0        0.87      -20.51     34.52 o 
  20  12   0      163.79      120.77     47.03 o 
   0  14   0     1293.00     1309.51     50.08 o 
   1  14   0      158.19      152.89     19.56 o 
   2  14   0      221.42      229.35     19.03 o 
   3  14   0       10.24      -15.75     15.31 o 
   4  14   0       11.04       11.40     16.90 o 
   5  14   0        2.13      -16.80     15.82 o 
   6  14   0      723.53      741.94     47.39 o 
   7  14   0      159.30      180.47     31.25 o 
   8  14   0     1153.59     1151.04     51.45 o 
   9  14   0      136.87      173.59     33.73 o 
  10  14   0     3788.42     3503.63     88.01 o 
  11  14   0       12.87       -4.26     29.66 o 
  12  14   0      980.68      958.85     53.44 o 
  13  14   0      645.44      645.71     49.64 o 
  14  14   0      927.65      811.25     65.69 o 
  15  14   0      232.41      249.85     42.16 o 
  16  14   0        0.43        7.60     36.69 o 
  17  14   0      350.44      429.47     51.29 o 
  18  14   0      207.38      175.58     44.84 o 
  19  14   0     1289.20     1214.49     64.64 o 
   0  16   0       36.19        4.00     27.39 o 
   1  16   0      244.47      248.93     29.06 o 
   2  16   0     1260.11     1241.10     35.53 o 
   3  16   0       23.24       -2.99     17.88 o 
   4  16   0     2639.71     2483.43     58.07 o 
   5  16   0       52.87       66.20     24.20 o 
   6  16   0      374.49      384.04     30.88 o 
   7  16   0      314.46      295.19     33.31 o 
   8  16   0       32.86       19.09     27.71 o 
   9  16   0      111.07      128.02     30.76 o 
  10  16   0      752.92      767.62     50.16 o 
  11  16   0      840.01      861.65     54.76 o 
  12  16   0      135.90      113.13     36.53 o 
  13  16   0      386.69      402.28     46.02 o 
  14  16   0       47.95       20.51     37.44 o 
  15  16   0      189.66      170.26     42.73 o 
  16  16   0      109.13       49.04     41.16 o 
  17  16   0       77.05      140.29     48.68 o 
   0  18   0       18.02       19.66     29.41 o 
   1  18   0       23.21      -15.49     20.56 o 
   2  18   0        6.60       -9.64     23.16 o 
   3  18   0     1097.50      996.78     46.90 o 
   4  18   0      307.31      333.04     35.17 o 
   5  18   0     2090.62     2025.36     62.64 o 
   6  18   0     1391.08     1423.87     69.04 o 
   7  18   0       90.85      143.21     28.81 o 
   8  18   0        3.64       15.08     28.82 o 
   9  18   0        0.62      -45.22     30.15 o 
  10  18   0       25.12        5.81     34.83 o 
  11  18   0        0.99      -19.66     40.05 o 
  12  18   0       81.97       31.37     33.08 o 
  13  18   0      305.74      269.00     51.21 o 
  14  18   0      210.35      283.51     60.98 o 
  15  18   0      102.99       64.94     54.24 o 
   0  20   0      144.98      150.68     55.25 o 
   1  20   0      113.96      106.72     36.77 o 
   2  20   0       10.38       45.77     29.31 o 
   3  20   0      878.36      796.05     54.31 o 
   4  20   0     1101.57     1123.27     52.91 o 
   5  20   0      208.55      168.95     34.52 o 
   6  20   0      545.09      661.57     81.15 o 
   7  20   0        2.18      -43.44     42.05 o 
   8  20   0       97.62      178.26     52.56 o 
   9  20   0       10.74       -4.24     47.88 o 
  10  20   0       41.37       98.11     49.79 o 
  11  20   0      105.68      145.68     54.75 o 
  12  20   0      143.27      175.55     60.63 o 
  13  20   0       82.05      119.78     58.21 o 
   0  22   0       46.69       -0.79     72.61 o 
   1  22   0       84.18       89.58     89.86 o 
   2  22   0       26.84      -32.05     41.43 o 
   3  22   0       17.75      113.56     62.15 o 
   4  22   0      305.11      314.39     46.00 o 
   5  22   0      136.93      148.73     51.68 o 
   6  22   0      281.51      320.54     58.54 o 
   7  22   0      195.74      157.34     96.55 o 
   8  22   0        5.04       33.81     52.07 o 
   9  22   0        0.34      -37.69     49.59 o 
   0  24   0      207.49      141.50     89.44 o 
   1  24   0      371.10      324.86     71.03 o 
   1   1   1      150.87      143.94      7.21 o 
   2   1   1    14855.48    14376.39     96.95 o 
   3   1   1     8744.60     8406.93     55.92 o 
   4   1   1     2489.04     2347.05     21.59 o 
   5   1   1     4297.93     4160.76     31.52 o 
   6   1   1     2629.87     2569.31     25.59 o 
   7   1   1     1716.25     1658.66     22.21 o 
   8   1   1     5552.51     5533.89     48.30 o 
   9   1   1     2936.39     3010.64     33.84 o 
  10   1   1      880.28      881.63     19.79 o 
  11   1   1      211.21      239.17     14.34 o 
  12   1   1      771.40      909.69     22.49 o 
  13   1   1       51.27       17.65     14.98 o 
  14   1   1      320.50      330.82     20.66 o 
  15   1   1      214.83      214.13     22.42 o 
  16   1   1      421.96      365.34     33.64 o 
  17   1   1      315.29      315.34     31.51 o 
  18   1   1      367.98      308.52     37.79 o 
  19   1   1       39.38       54.60     38.13 o 
  20   1   1      104.34      194.74     43.95 o 
  21   1   1      409.56      383.02     51.83 o 
  22   1   1       71.33      115.30     42.98 o 
  23   1   1      198.25      266.50     51.77 o 
   1   3   1    12691.64    12200.52     80.76 o 
   2   3   1    13750.47    13248.82     83.76 o 
   3   3   1    15317.75    14667.30     92.95 o 
   4   3   1     3875.00     3761.91     37.04 o 
   5   3   1     2823.66     2775.32     32.14 o 
   6   3   1     2736.02     2651.10     32.72 o 
   7   3   1     1235.46     1212.77     26.08 o 
   8   3   1     1851.84     1962.95     26.80 o 
   9   3   1     3694.82     3839.88     42.29 o 
  10   3   1      302.25      347.97     16.41 o 
  11   3   1     2114.63     2145.12     33.32 o 
  12   3   1     1253.33     1276.08     35.02 o 
  13   3   1     1878.04     1801.45     35.85 o 
  14   3   1     2689.05     2598.84     43.09 o 
  15   3   1      334.88      380.66     24.17 o 
  16   3   1      648.23      588.73     27.32 o 
  17   3   1      577.51      593.55     41.27 o 
  18   3   1     1239.82     1141.48     48.37 o 
  19   3   1      234.12      236.19     46.39 o 
  20   3   1       69.42      -23.26     36.24 o 
  21   3   1       49.34       93.85     43.64 o 
  22   3   1      265.99      362.01     52.80 o 
  23   3   1        4.79        6.52     53.78 o 
   1   5   1    20300.43    19657.02    129.18 o 
   2   5   1    16782.24    16185.12    103.61 o 
   3   5   1     6749.79     6428.77     46.72 o 
   4   5   1     2553.35     2522.43     33.63 o 
   5   5   1     2284.66     2176.96     27.63 o 
   6   5   1     1901.47     1861.93     30.31 o 
   7   5   1     1407.23     1387.85     28.45 o 
   8   5   1     2554.83     2648.81     36.71 o 
   9   5   1      636.28      650.50     24.21 o 
  10   5   1      949.34      961.18     23.10 o 
  11   5   1      289.64      258.22     17.06 o 
  12   5   1      587.92      539.08     24.68 o 
  13   5   1      173.73      153.34     20.72 o 
  14   5   1     1438.54     1557.80     38.08 o 
  15   5   1     3364.42     3239.85     58.49 o 
  16   5   1     1217.45     1239.69     37.24 o 
  17   5   1      951.77      993.62     37.60 o 
  18   5   1     1642.72     1444.77     53.53 o 
  19   5   1       19.51       46.68     30.51 o 
  20   5   1      105.28      179.74     34.63 o 
  21   5   1       40.00      -54.49     36.33 o 
  22   5   1       46.78       15.72     41.26 o 
  23   5   1      233.21      345.58     54.92 o 
   1   7   1     5887.03     5873.66     55.92 o 
   2   7   1     4733.54     4761.80     39.70 o 
   3   7   1     5911.96     5885.79     44.23 o 
   4   7   1     1624.31     1509.23     25.19 o 
   5   7   1     5376.40     5549.67     56.40 o 
   6   7   1     1265.80     1398.89     26.15 o 
   7   7   1     1993.32     2057.67     32.31 o 
   8   7   1      327.16      328.44     17.38 o 
   9   7   1      773.95      785.33     19.43 o 
  10   7   1      327.36      335.10     14.54 o 
  11   7   1      107.45       73.68     14.88 o 
  12   7   1      327.25      314.48     21.09 o 
  13   7   1       27.85       17.64     16.25 o 
  14   7   1      418.68      457.35     31.55 o 
  15   7   1      385.88      343.27     25.41 o 
  16   7   1       13.35      -20.45     21.68 o 
  17   7   1      488.38      474.18     30.68 o 
  18   7   1      631.36      602.35     32.75 o 
  19   7   1      401.85      398.44     37.94 o 
  20   7   1      245.49      200.25     37.05 o 
  21   7   1       75.21       85.08     34.73 o 
  22   7   1      162.59      233.57     50.55 o 
   1   9   1      388.27      440.27     17.63 o 
   2   9   1      462.39      518.05     15.17 o 
   3   9   1     5786.92     5870.06     46.45 o 
   4   9   1     3398.74     3421.64     34.78 o 
   5   9   1     5006.24     5004.32     43.86 o 
   6   9   1      768.53      815.57     20.29 o 
   7   9   1      216.32      222.15     16.51 o 
   8   9   1      611.47      672.64     22.38 o 
   9   9   1     1396.19     1347.97     29.90 o 
  10   9   1      876.95      910.45     26.96 o 
  11   9   1       40.23        3.45     16.52 o 
  12   9   1      331.05      343.10     23.45 o 
  13   9   1      217.76      217.97     24.25 o 
  14   9   1       21.04       -2.10     19.53 o 
  15   9   1      689.57      702.74     32.07 o 
  16   9   1       21.11       -3.22     23.21 o 
  17   9   1      676.32      697.92     36.50 o 
  18   9   1      574.49      592.92     34.30 o 
  19   9   1      379.30      483.42     33.94 o 
  20   9   1      574.22      545.75     63.50 o 
  21   9   1       49.83      106.73     38.65 o 
   1  11   1     1093.56     1142.82     24.97 o 
   2  11   1     1751.52     1885.60     29.03 o 
   3  11   1     2677.56     2663.75     32.77 o 
   4  11   1      940.21      971.52     21.23 o 
   5  11   1     1835.16     1922.62     29.07 o 
   6  11   1     1411.27     1364.87     25.96 o 
   7  11   1     1590.14     1634.75     41.16 o 
   8  11   1      626.96      643.54     21.18 o 
   9  11   1      842.04      821.82     26.47 o 
  10  11   1     1661.52     1702.84     35.74 o 
  11  11   1      644.98      616.91     29.96 o 
  12  11   1      363.69      345.26     26.42 o 
  13  11   1      572.89      566.33     31.66 o 
  14  11   1      226.56      218.30     26.36 o 
  15  11   1      103.46       72.07     23.02 o 
  16  11   1      296.80      322.51     28.38 o 
  17  11   1      152.75      181.86     29.42 o 
  18  11   1      346.53      344.71     33.35 o 
  19  11   1      242.01      268.81     31.66 o 
  20  11   1      542.15      609.37     46.52 o 
   1  13   1      276.23      312.22     18.26 o 
   2  13   1      153.40      148.63     15.51 o 
   3  13   1     1420.26     1424.79     25.93 o 
   4  13   1      386.81      442.74     18.42 o 
   5  13   1      173.15      167.78     15.11 o 
   6  13   1       96.71       89.86     14.69 o 
   7  13   1      442.90      480.15     19.31 o 
   8  13   1        5.10      -20.59     14.12 o 
   9  13   1     1397.08     1336.47     38.41 o 
  10  13   1      886.11      895.22     33.30 o 
  11  13   1     1340.18     1289.59     37.99 o 
  12  13   1      613.65      652.17     31.23 o 
  13  13   1      310.18      310.33     26.67 o 
  14  13   1      179.47      130.39     26.50 o 
  15  13   1      103.60      107.38     26.71 o 
  16  13   1       19.75       43.18     35.99 o 
  17  13   1       33.37       24.86     25.21 o 
  18  13   1       30.95       72.79     28.21 o 
  19  13   1      120.74      141.99     34.24 o 
   1  15   1       57.93       57.07     16.29 o 
   2  15   1      390.76      425.48     18.77 o 
   3  15   1     1508.70     1599.22     29.84 o 
   4  15   1     1306.71     1297.02     31.19 o 
   5  15   1      593.53      585.17     21.58 o 
   6  15   1     1284.89     1289.82     30.11 o 
   7  15   1      630.74      620.29     25.78 o 
   8  15   1      708.64      687.79     28.70 o 
   9  15   1      798.37      760.34     30.79 o 
  10  15   1       69.67       61.78     22.28 o 
  11  15   1      177.27      202.68     25.13 o 
  12  15   1     1103.83     1139.55     39.51 o 
  13  15   1       52.57       12.22     25.21 o 
  14  15   1        1.54       13.96     26.46 o 
  15  15   1      142.51      173.02     33.75 o 
  16  15   1      153.96      150.30     34.05 o 
  17  15   1      237.41      272.42     35.71 o 
  18  15   1       19.89       74.79     32.65 o 
   1  17   1      822.56      812.60     26.42 o 
   2  17   1        5.92       -8.96     15.52 o 
   3  17   1     3703.79     3774.13     60.63 o 
   4  17   1      461.06      459.64     22.89 o 
   5  17   1       90.79       74.17     19.71 o 
   6  17   1     1974.37     2014.87     45.15 o 
   7  17   1      336.97      347.85     28.47 o 
   8  17   1      719.24      725.28     36.55 o 
   9  17   1       45.06       13.47     26.31 o 
  10  17   1      186.84      237.26     32.30 o 
  11  17   1      176.40      210.01     32.54 o 
  12  17   1      202.60      234.97     34.21 o 
  13  17   1      368.93      333.01     36.82 o 
  14  17   1        7.02      -26.98     31.75 o 
  15  17   1        0.23      -44.79     29.86 o 
  16  17   1      173.64      126.32     36.05 o 
   1  19   1      154.39      137.28     21.44 o 
   2  19   1      533.97      514.92     27.98 o 
   3  19   1       23.97        8.28     20.45 o 
   4  19   1     1121.80     1165.79     37.12 o 
   5  19   1      890.62      916.89     36.78 o 
   6  19   1     1592.53     1576.57     51.00 o 
   7  19   1       20.91       -1.81     22.75 o 
   8  19   1        0.35       14.50     30.94 o 
   9  19   1      166.51      185.28     30.60 o 
  10  19   1        0.18      -16.23     27.55 o 
  11  19   1        3.06      -23.99     27.87 o 
  12  19   1       13.84       53.90     32.59 o 
  13  19   1      122.22      148.89     36.13 o 
  14  19   1       83.82       52.58     34.27 o 
   1  21   1       35.54       58.76     23.83 o 
   2  21   1      262.59      270.82     29.84 o 
   3  21   1      851.44      882.40     39.64 o 
   4  21   1      423.92      451.43     34.38 o 
   5  21   1      656.71      711.94     36.51 o 
   6  21   1      322.78      303.42     34.49 o 
   7  21   1       10.45       24.72     29.80 o 
   8  21   1       40.83       71.07     29.14 o 
   9  21   1      100.03       38.86     29.61 o 
  10  21   1       12.28       23.57     29.19 o 
  11  21   1      479.41      582.63     51.64 o 
   1  23   1       62.56      100.43     31.56 o 
   2  23   1       43.57       20.68     31.52 o 
   3  23   1      233.41      206.93     43.50 o 
   4  23   1       40.88       42.07     36.55 o 
   5  23   1      366.13      407.15     61.27 o 
   6  23   1      119.52      171.83     43.45 o 
   0   0   2     1484.69     1627.62     46.04 o 
   2   0   2    12016.18    11720.01    132.13 o 
   4   0   2       17.99       22.10     16.18 o 
   6   0   2      802.40      722.44     29.48 o 
   8   0   2     6809.53     6807.78     70.50 o 
  10   0   2     2278.86     2538.47     40.20 o 
  12   0   2     3637.06     3637.69     57.48 o 
  14   0   2     2985.82     2743.58     86.97 o 
  16   0   2     1688.00     1640.65     72.27 o 
  18   0   2       68.95       36.02     39.27 o 
  20   0   2      156.64      195.54     64.18 o 
  22   0   2      642.30      940.21    105.75 o 
   0   2   2    48718.46    47962.59    402.16 o 
   1   2   2    38219.49    36932.05    229.39 o 
   2   2   2    20802.90    19977.76    119.16 o 
   3   2   2     2807.31     2676.38     27.19 o 
   4   2   2      224.64      228.10     12.29 o 
   5   2   2     1559.58     1526.18     24.26 o 
   6   2   2      150.53      158.96     11.96 o 
   7   2   2     2800.87     2708.30     30.53 o 
   8   2   2      914.36      961.75     19.21 o 
   9   2   2       43.89       32.38     11.63 o 
  10   2   2     1026.61     1027.02     22.57 o 
  11   2   2      610.13      616.52     20.44 o 
  12   2   2     3284.59     3194.19     47.25 o 
  13   2   2     1109.89     1090.22     33.02 o 
  14   2   2      132.04      112.09     19.51 o 
  15   2   2     5247.86     4944.02     84.44 o 
  16   2   2     2460.64     2329.79     60.35 o 
  17   2   2      337.37      281.60     33.28 o 
  18   2   2      117.61      158.12     31.63 o 
  19   2   2       54.66       49.31     33.48 o 
  20   2   2      139.14      130.33     37.43 o 
  21   2   2      690.59      715.82     60.60 o 
  22   2   2       60.47       62.87     46.51 o 
  23   2   2      330.28      338.79     54.32 o 
   0   4   2    22322.33    22023.02    239.73 o 
   1   4   2    10795.42    10578.00     80.20 o 
   2   4   2     7180.07     6939.58     52.02 o 
   3   4   2      290.30      284.01     10.76 o 
   4   4   2      131.50      147.05     10.37 o 
   5   4   2     1646.00     1690.87     22.10 o 
   6   4   2     4073.45     4153.22     39.93 o 
   7   4   2      461.95      427.37     16.36 o 
   8   4   2     3121.17     3291.78     37.79 o 
   9   4   2      105.48      116.55     13.45 o 
  10   4   2     1880.08     1880.19     30.02 o 
  11   4   2      253.80      269.09     16.53 o 
  12   4   2       10.55      -21.20     14.14 o 
  13   4   2      896.11      908.22     27.08 o 
  14   4   2      272.46      249.15     22.58 o 
  15   4   2     1349.82     1342.97     36.64 o 
  16   4   2      620.59      612.04     33.38 o 
  17   4   2       69.53       74.58     24.93 o 
  18   4   2     1002.62      969.66     52.05 o 
  19   4   2      146.79      114.19     36.14 o 
  20   4   2      208.73      211.30     35.85 o 
  21   4   2      316.21      420.83     42.35 o 
  22   4   2       57.83       58.98     38.99 o 
   0   6   2     1103.05     1131.09     34.14 o 
   1   6   2      591.83      585.87     16.50 o 
   2   6   2     1457.84     1518.55     24.33 o 
   3   6   2      603.92      613.97     14.88 o 
   4   6   2     1381.27     1463.22     20.78 o 
   5   6   2     1453.53     1487.13     21.86 o 
   6   6   2      730.21      763.80     17.36 o 
   7   6   2      799.42      875.92     21.62 o 
   8   6   2     1072.87     1058.17     26.01 o 
   9   6   2     1412.33     1547.01     30.29 o 
  10   6   2      366.63      374.44     19.94 o 
  11   6   2      348.45      348.95     20.30 o 
  12   6   2     1046.61     1047.58     27.26 o 
  13   6   2      910.70      963.34     28.64 o 
  14   6   2       18.66        7.97     18.15 o 
  15   6   2      988.33      982.93     33.81 o 
  16   6   2     1566.96     1570.92     44.02 o 
  17   6   2      384.73      376.08     30.08 o 
  18   6   2      217.87      202.01     29.61 o 
  19   6   2      319.62      344.64     32.94 o 
  20   6   2      127.90      124.54     32.15 o 
  21   6   2      186.99      219.90     39.31 o 
  22   6   2      235.48      334.81     46.81 o 
   0   8   2     3458.87     3794.47     61.99 o 
   1   8   2     3655.90     3877.61     46.37 o 
   2   8   2      653.63      739.42     19.61 o 
   3   8   2      484.45      536.07     15.54 o 
   4   8   2     1517.03     1546.09     23.22 o 
   5   8   2     3802.09     3795.78     37.06 o 
   6   8   2     2725.80     2760.46     39.85 o 
   7   8   2     2218.35     2212.27     30.60 o 
   8   8   2      256.39      282.11     17.30 o 
   9   8   2     1816.45     1727.13     33.12 o 
  10   8   2      239.11      272.53     17.87 o 
  11   8   2      108.17       81.22     17.39 o 
  12   8   2       22.32       33.94     17.37 o 
  13   8   2     1472.72     1431.62     36.04 o 
  14   8   2      724.00      688.31     27.25 o 
  15   8   2      657.65      622.07     27.02 o 
  16   8   2      486.08      472.88     30.24 o 
  17   8   2      200.52      210.26     26.69 o 
  18   8   2      259.87      221.37     32.19 o 
  19   8   2       21.33       53.24     27.51 o 
  20   8   2      228.86      218.08     32.68 o 
  21   8   2       53.87       56.28     33.16 o 
   0  10   2     1894.12     1902.65     54.44 o 
   1  10   2     1401.17     1366.61     30.26 o 
   2  10   2     4129.28     4145.50     47.10 o 
   3  10   2     3451.33     3535.86     40.53 o 
   4  10   2     1788.08     1827.92     24.81 o 
   5  10   2      686.76      707.84     18.83 o 
   6  10   2     2389.77     2447.87     33.37 o 
   7  10   2      256.42      246.54     15.77 o 
   8  10   2     1145.49     1092.12     27.44 o 
   9  10   2      559.12      529.43     22.48 o 
  10  10   2     2685.28     2584.91     47.26 o 
  11  10   2     1644.70     1497.32     51.46 o 
  12  10   2     1719.74     1644.41     34.44 o 
  13  10   2     1101.60     1139.58     32.61 o 
  14  10   2       48.05       29.44     21.61 o 
  15  10   2       16.88       -1.06     25.85 o 
  16  10   2      120.44      111.38     25.28 o 
  17  10   2      185.37      181.71     29.74 o 
  18  10   2       48.27       47.47     25.37 o 
  19  10   2      123.64      116.61     32.57 o 
  20  10   2        1.20       79.23     33.27 o 
  21  10   2       31.20       51.40     34.45 o 
   0  12   2     2192.15     2312.36     60.16 o 
   1  12   2     2059.23     2153.29     39.73 o 
   2  12   2      133.60      117.20     16.08 o 
   3  12   2      845.78      880.17     22.60 o 
   4  12   2      491.85      497.86     17.98 o 
   5  12   2      929.71      936.67     22.59 o 
   6  12   2      343.64      352.08     16.92 o 
   7  12   2     3380.74     3298.11     42.30 o 
   8  12   2      177.94      150.23     19.96 o 
   9  12   2       65.67       64.13     16.05 o 
  10  12   2     1627.18     1564.31     44.17 o 
  11  12   2     1173.97     1157.48     37.32 o 
  12  12   2      234.81      219.81     24.49 o 
  13  12   2      400.40      385.31     25.50 o 
  14  12   2      230.21      196.39     26.45 o 
  15  12   2       91.77       34.87     28.65 o 
  16  12   2      171.75      190.07     30.06 o 
  17  12   2      277.26      261.26     33.34 o 
  18  12   2      280.96      340.45     43.40 o 
  19  12   2      134.30      129.86     32.55 o 
  20  12   2       90.53      113.48     38.52 o 
   0  14   2      431.95      416.41     35.95 o 
   1  14   2      183.75      190.94     18.77 o 
   2  14   2     2102.16     2117.65     34.82 o 
   3  14   2      654.56      676.80     33.01 o 
   4  14   2     3888.09     3802.77     48.79 o 
   5  14   2     1091.89     1059.33     26.29 o 
   6  14   2     3005.46     3032.47     46.23 o 
   7  14   2      350.53      376.59     26.07 o 
   8  14   2     2803.17     2785.93     52.13 o 
   9  14   2      831.76      827.63     36.26 o 
  10  14   2     1499.39     1580.06     46.64 o 
  11  14   2      970.37      969.49     40.62 o 
  12  14   2      297.64      286.87     31.19 o 
  13  14   2        1.12        6.34     27.24 o 
  14  14   2      208.92      207.13     30.72 o 
  15  14   2       58.42      123.32     29.60 o 
  16  14   2       57.30       78.59     34.01 o 
  17  14   2       55.62       71.19     31.24 o 
  18  14   2      110.44      121.57     32.12 o 
   0  16   2       47.19       91.11     27.15 o 
   1  16   2      175.44      203.47     23.96 o 
   2  16   2      331.32      373.15     25.41 o 
   3  16   2      325.07      344.69     23.39 o 
   4  16   2      582.78      555.63     31.34 o 
   5  16   2      954.60      901.24     30.12 o 
   6  16   2     1777.40     1695.82     44.54 o 
   7  16   2      884.29      882.83     38.33 o 
   8  16   2     1807.09     1694.52     49.28 o 
   9  16   2      290.59      312.03     30.74 o 
  10  16   2      356.22      325.84     31.88 o 
  11  16   2      444.53      427.55     34.55 o 
  12  16   2      540.42      605.84     38.28 o 
  13  16   2      315.94      261.60     35.35 o 
  14  16   2       39.92       43.05     35.85 o 
  15  16   2      283.75      314.97     36.00 o 
  16  16   2       15.30       43.38     35.30 o 
  17  16   2       64.78       20.08     30.58 o 
   0  18   2      261.27      271.30     38.53 o 
   1  18   2       92.11       86.42     21.98 o 
   2  18   2      485.68      454.55     25.36 o 
   3  18   2      763.57      790.96     29.89 o 
   4  18   2      331.11      399.53     25.98 o 
   5  18   2      988.08     1067.42     43.89 o 
   6  18   2       36.14      127.69     27.11 o 
   7  18   2      311.84      334.97     32.41 o 
   8  18   2      168.53      207.82     30.64 o 
   9  18   2      228.11      209.74     45.52 o 
  10  18   2      371.73      360.55     34.37 o 
  11  18   2       45.86       23.50     27.72 o 
  12  18   2      246.47      180.62     37.06 o 
  13  18   2      367.78      376.01     39.98 o 
  14  18   2       79.77       37.64     33.26 o 
  15  18   2       46.55       80.78     33.57 o 
   0  20   2      476.38      408.81     40.42 o 
   1  20   2        1.74       -3.17     20.17 o 
   2  20   2      241.54      217.81     26.58 o 
   3  20   2      193.53      182.95     27.81 o 
   4  20   2      402.85      433.75     39.03 o 
   5  20   2      424.02      446.33     36.40 o 
   6  20   2      722.38      810.33     44.25 o 
   7  20   2      122.23      103.33     31.65 o 
   8  20   2        3.66      -39.37     26.25 o 
   9  20   2       18.83       12.85     29.01 o 
  10  20   2      413.05      421.58     41.49 o 
  11  20   2       70.86      100.30     35.03 o 
  12  20   2       73.95       65.01     44.74 o 
   0  22   2      307.00      288.23     46.16 o 
   1  22   2        3.09       34.44     25.90 o 
   2  22   2      166.25      183.52     32.84 o 
   3  22   2      128.15      168.98     32.20 o 
   4  22   2      196.64      200.49     33.92 o 
   5  22   2      130.76      125.68     36.23 o 
   6  22   2       47.30       15.07     32.78 o 
   7  22   2        2.05      -46.67     31.86 o 
   8  22   2      103.84      115.41     32.24 o 
   1   1   3     1020.70     1044.49     19.07 o 
   2   1   3      499.66      577.60     21.49 o 
   3   1   3      466.50      477.68     16.35 o 
   4   1   3    11321.48    11352.93     87.57 o 
   5   1   3     2217.54     2271.09     33.03 o 
   6   1   3      947.59      957.86     23.33 o 
   7   1   3     1494.60     1525.53     31.96 o 
   8   1   3      815.60      842.29     22.12 o 
   9   1   3      226.82      240.90     17.74 o 
  10   1   3        5.04       10.81     11.41 o 
  11   1   3      382.01      435.62     16.53 o 
  12   1   3       97.36       96.28     15.25 o 
  13   1   3     2855.41     2739.13     47.51 o 
  14   1   3     3464.25     3468.40     55.60 o 
  15   1   3      597.93      644.04     29.61 o 
  16   1   3      295.02      320.03     30.62 o 
  17   1   3     1129.71     1086.92     43.44 o 
  18   1   3      272.38      285.08     35.51 o 
  19   1   3       77.15       56.14     31.74 o 
  20   1   3      152.40      157.15     35.89 o 
  21   1   3      208.53      168.10     47.59 o 
  22   1   3       59.59       88.39     44.81 o 
   1   3   3      359.57      358.30     11.53 o 
   2   3   3     5676.82     5665.50     51.36 o 
   3   3   3     2613.25     2680.38     32.57 o 
   4   3   3     3558.35     3613.88     37.10 o 
   5   3   3      132.37      137.72     12.29 o 
   6   3   3      193.43      211.67     12.09 o 
   7   3   3     7617.88     7910.07     67.69 o 
   8   3   3      883.31      848.80     21.90 o 
   9   3   3      703.20      632.70     20.38 o 
  10   3   3      430.95      446.14     18.36 o 
  11   3   3      901.83      871.55     25.70 o 
  12   3   3      279.92      281.04     19.51 o 
  13   3   3      848.44      795.67     26.50 o 
  14   3   3      593.07      571.75     30.17 o 
  15   3   3     1027.24      932.68     39.01 o 
  16   3   3      220.59      225.40     27.33 o 
  17   3   3      273.85      248.29     29.25 o 
  18   3   3        7.25      -21.49     26.44 o 
  19   3   3      220.42      170.19     32.64 o 
  20   3   3       51.26       96.42     37.75 o 
  21   3   3       36.52       45.58     38.28 o 
  22   3   3      105.79      167.72     48.09 o 
   1   5   3     2280.90     2359.38     31.52 o 
   2   5   3     5745.12     5671.74     53.87 o 
   3   5   3     2888.20     2966.28     34.67 o 
   4   5   3      450.62      626.67     19.03 o 
   5   5   3      888.70      908.50     24.83 o 
   6   5   3     1004.02     1034.24     19.94 o 
   7   5   3     1286.08     1294.55     25.79 o 
   8   5   3      716.20      705.73     19.10 o 
   9   5   3      267.79      289.29     17.39 o 
  10   5   3      420.50      386.68     17.81 o 
  11   5   3     1494.92     1442.95     45.97 o 
  12   5   3     2010.41     1962.52     35.54 o 
  13   5   3      908.06      895.64     27.16 o 
  14   5   3      344.80      360.85     22.99 o 
  15   5   3      143.89      105.63     22.65 o 
  16   5   3       99.69       49.29     26.25 o 
  17   5   3        4.17       -8.02     25.08 o 
  18   5   3       76.04      112.26     31.48 o 
  19   5   3       77.83       70.34     29.65 o 
  20   5   3       21.22       21.91     32.13 o 
  21   5   3       88.58       34.13     33.86 o 
  22   5   3      116.45      147.56     42.42 o 
   1   7   3      273.02      316.37     15.68 o 
   2   7   3     2536.78     2748.10     37.54 o 
   3   7   3     1944.76     2015.93     28.02 o 
   4   7   3     2510.37     2542.26     30.82 o 
   5   7   3      259.36      264.61     12.08 o 
   6   7   3     1259.83     1339.86     33.35 o 
   7   7   3      624.86      742.73     20.26 o 
   8   7   3      771.14      762.67     25.48 o 
   9   7   3      742.99      781.23     27.15 o 
  10   7   3     1779.20     1665.94     33.99 o 
  11   7   3      223.71      219.71     19.25 o 
  12   7   3     2384.87     2282.55     46.68 o 
  13   7   3     3440.52     3304.31     61.43 o 
  14   7   3       32.49       29.55     17.95 o 
  15   7   3      540.04      585.94     26.24 o 
  16   7   3     1011.15     1084.97     35.86 o 
  17   7   3      109.90      126.79     25.66 o 
  18   7   3       25.85      -12.06     25.29 o 
  19   7   3      218.35      272.93     43.95 o 
  20   7   3      114.04      183.99     37.63 o 
  21   7   3      217.25      303.61     42.47 o 
   1   9   3       44.88       41.55     16.13 o 
   2   9   3      450.35      477.56     20.46 o 
   3   9   3      127.29      153.66     16.24 o 
   4   9   3      207.38      199.53     12.22 o 
   5   9   3       61.44       64.48     12.09 o 
   6   9   3      699.23      681.50     19.66 o 
   7   9   3      291.15      327.99     18.28 o 
   8   9   3     1571.69     1559.38     35.00 o 
   9   9   3     3853.79     3561.07     50.20 o 
  10   9   3     2301.44     2246.23     39.80 o 
  11   9   3        4.79        3.77     17.00 o 
  12   9   3     1311.45     1312.83     46.96 o 
  13   9   3      421.12      401.13     24.89 o 
  14   9   3      481.55      442.71     27.36 o 
  15   9   3      393.17      393.12     26.12 o 
  16   9   3      477.58      503.45     31.90 o 
  17   9   3      632.98      652.77     44.53 o 
  18   9   3      136.97      108.39     35.28 o 
  19   9   3      257.02      298.23     40.31 o 
  20   9   3       14.96       21.65     34.83 o 
   1  11   3      224.12      237.56     17.19 o 
   2  11   3       76.55       67.58     16.87 o 
   3  11   3      253.70      230.83     19.60 o 
   4  11   3       20.47       17.17     16.10 o 
   5  11   3      106.96      137.31     17.59 o 
   6  11   3      875.64      861.80     35.59 o 
   7  11   3      710.88      721.66     30.61 o 
   8  11   3      344.53      373.58     32.89 o 
   9  11   3     1209.72     1161.47     33.70 o 
  10  11   3      568.64      606.02     28.25 o 
  11  11   3      608.40      579.69     28.27 o 
  12  11   3      944.22      935.03     33.55 o 
  13  11   3      454.48      437.70     27.64 o 
  14  11   3      280.88      240.45     27.44 o 
  15  11   3      378.66      296.58     29.29 o 
  16  11   3       52.89       27.51     27.43 o 
  17  11   3      176.44      216.46     32.10 o 
  18  11   3       60.10       83.85     34.99 o 
  19  11   3      342.47      433.61     44.83 o 
   1  13   3      805.38      775.99     30.60 o 
   2  13   3      209.01      219.51     20.68 o 
   3  13   3     2597.03     2536.84     43.47 o 
   4  13   3     1006.98      967.84     29.50 o 
   5  13   3     2815.36     2776.22     62.91 o 
   6  13   3     1257.58     1206.25     37.98 o 
   7  13   3      147.16       91.84     23.52 o 
   8  13   3       31.57       33.62     22.30 o 
   9  13   3      536.77      550.32     29.12 o 
  10  13   3      281.46      266.90     24.16 o 
  11  13   3      249.30      229.33     24.52 o 
  12  13   3       20.93       15.12     22.77 o 
  13  13   3        7.34       25.97     25.92 o 
  14  13   3        0.03       10.29     24.11 o 
  15  13   3      257.93      251.76     30.60 o 
  16  13   3      569.15      617.43     39.99 o 
  17  13   3       95.10       75.01     30.00 o 
  18  13   3       44.69       83.84     38.65 o 
   1  15   3       90.34       73.82     21.91 o 
   2  15   3     1263.26     1226.17     36.01 o 
   3  15   3      103.62       86.51     20.21 o 
   4  15   3     1075.65     1020.80     34.79 o 
   5  15   3      464.65      408.58     29.68 o 
   6  15   3     1158.13     1051.71     42.45 o 
   7  15   3      871.88      799.33     44.28 o 
   8  15   3     1509.91     1425.59     47.38 o 
   9  15   3      236.40      282.84     29.30 o 
  10  15   3      479.56      483.93     34.03 o 
  11  15   3      294.06      281.63     29.44 o 
  12  15   3      100.78       96.13     27.16 o 
  13  15   3       26.20       26.66     26.57 o 
  14  15   3      124.31      118.77     29.57 o 
  15  15   3       41.83       66.56     41.43 o 
  16  15   3      930.94      979.62     51.53 o 
  17  15   3       38.41        4.64     34.40 o 
   1  17   3       88.83       67.08     22.62 o 
   2  17   3      301.51      328.44     26.58 o 
   3  17   3       44.48       42.32     21.35 o 
   4  17   3       66.03       45.56     24.09 o 
   5  17   3      110.13       91.16     23.91 o 
   6  17   3     1073.56     1009.21     47.18 o 
   7  17   3      404.57      314.76     30.63 o 
   8  17   3      943.16      861.12     43.75 o 
   9  17   3      109.85       87.46     29.73 o 
  10  17   3      580.06      534.06     39.73 o 
  11  17   3      772.80      685.40     43.72 o 
  12  17   3       26.53       58.48     31.37 o 
  13  17   3       74.14       48.54     31.85 o 
  14  17   3       81.64       48.37     31.91 o 
  15  17   3       38.54       74.89     35.09 o 
   1  19   3      378.43      381.53     29.36 o 
   2  19   3      273.52      251.69     27.62 o 
   3  19   3      160.17      186.68     29.97 o 
   4  19   3      235.50      205.59     29.22 o 
   5  19   3      327.65      306.32     35.97 o 
   6  19   3       28.19       43.56     28.49 o 
   7  19   3     1086.48      996.87     47.97 o 
   8  19   3      886.99      837.13     54.54 o 
   9  19   3     1018.04     1028.22     50.06 o 
  10  19   3      441.11      436.44     41.12 o 
  11  19   3       24.88       11.85     32.18 o 
  12  19   3      250.07      314.53     40.25 o 
   1  21   3       94.35      106.24     28.06 o 
   2  21   3      579.30      599.17     40.12 o 
   3  21   3      334.20      390.63     40.68 o 
   4  21   3      179.90      217.43     37.21 o 
   5  21   3      662.75      786.93     55.70 o 
   6  21   3       75.74       64.37     35.69 o 
   7  21   3      465.40      464.13     41.72 o 
   8  21   3      735.24      718.11     52.89 o 
   9  21   3      488.63      509.65     44.44 o 
   0   0   4     1125.18     1023.08     38.57 o 
   2   0   4      671.88      779.86     31.45 o 
   4   0   4     1023.50     1003.49     33.15 o 
   6   0   4      843.87      867.80     33.04 o 
   8   0   4     1682.89     1716.36     46.31 o 
  10   0   4      145.22      137.42     24.52 o 
  12   0   4      284.83      274.12     33.89 o 
  14   0   4     7456.23     7582.56    106.33 o 
  16   0   4     3589.62     3563.46    111.26 o 
  18   0   4       20.47       -6.79     44.76 o 
  20   0   4      256.53      330.44     58.63 o 
   0   2   4       30.23       26.00     13.33 o 
   1   2   4      288.75      286.91     12.97 o 
   2   2   4     1907.23     1880.14     29.54 o 
   3   2   4     1991.90     2213.07     32.36 o 
   4   2   4      247.41      251.66     16.14 o 
   5   2   4     4282.01     4619.64     49.60 o 
   6   2   4     1610.62     1606.33     29.93 o 
   7   2   4      449.63      471.04     19.77 o 
   8   2   4     1255.73     1319.39     28.04 o 
   9   2   4      300.21      352.97     19.44 o 
  10   2   4      371.82      383.90     22.55 o 
  11   2   4     1629.18     1655.74     30.67 o 
  12   2   4     1634.24     1631.47     33.38 o 
  13   2   4     2054.95     2195.67     49.12 o 
  14   2   4       67.18       64.95     23.00 o 
  15   2   4       32.82       23.45     25.26 o 
  16   2   4       68.59       56.10     25.58 o 
  17   2   4      787.07      784.68     61.22 o 
  18   2   4      235.66      192.28     36.17 o 
  19   2   4      232.83      240.49     38.02 o 
  20   2   4       47.70       52.83     35.02 o 
  21   2   4       61.40       32.95     38.84 o 
   0   4   4     8278.79     8339.03     84.34 o 
   1   4   4     9649.22     9843.96     89.66 o 
   2   4   4     4077.63     3969.26     41.70 o 
   3   4   4     2176.83     2286.55     32.50 o 
   4   4   4      544.63      554.67     19.05 o 
   5   4   4     2023.03     2174.94     30.45 o 
   6   4   4     1281.86     1272.21     31.17 o 
   7   4   4      841.12      895.59     21.43 o 
   8   4   4      192.84      222.75     18.61 o 
   9   4   4      554.91      542.08     20.90 o 
  10   4   4      712.14      705.02     23.62 o 
  11   4   4     1038.22     1038.35     30.01 o 
  12   4   4     1375.75     1323.94     36.56 o 
  13   4   4     1236.69     1227.50     33.82 o 
  14   4   4      721.76      732.24     32.27 o 
  15   4   4      217.40      221.83     28.67 o 
  16   4   4       64.69       61.25     25.23 o 
  17   4   4       77.11      115.84     29.57 o 
  18   4   4      109.25      144.62     29.69 o 
  19   4   4        6.98      -18.26     26.44 o 
  20   4   4      168.32      403.66     54.18 o 
  21   4   4       21.11       30.53     44.66 o 
   0   6   4    10927.82    10864.64    179.41 o 
   1   6   4     3285.04     3168.80     47.95 o 
   2   6   4     8029.06     8341.48     71.35 o 
   3   6   4     1279.20     1339.29     26.65 o 
   4   6   4      624.38      654.41     20.24 o 
   5   6   4       39.28       44.82     14.07 o 
   6   6   4      481.53      490.45     16.98 o 
   7   6   4      199.70      205.35     14.05 o 
   8   6   4      175.23      165.26     18.63 o 
   9   6   4     1844.94     1735.54     38.45 o 
  10   6   4      488.44      472.39     25.19 o 
  11   6   4      510.39      477.27     24.53 o 
  12   6   4       20.94       20.94     18.12 o 
  13   6   4      181.33      129.97     27.67 o 
  14   6   4      294.16      294.09     25.96 o 
  15   6   4      125.46      113.25     26.65 o 
  16   6   4        4.00       11.70     25.59 o 
  17   6   4       23.26        8.22     28.62 o 
  18   6   4        6.07      -39.17     28.32 o 
  19   6   4       31.57       52.53     32.91 o 
  20   6   4      362.50      460.75     40.75 o 
   0   8   4     1363.10     1409.85     44.72 o 
   1   8   4     1067.86     1038.22     29.37 o 
   2   8   4      185.43      206.21     14.59 o 
   3   8   4       97.08       73.02     14.01 o 
   4   8   4      639.95      599.16     20.68 o 
   5   8   4      104.77      114.38     15.03 o 
   6   8   4      392.83      350.11     20.44 o 
   7   8   4       47.48       31.45     19.48 o 
   8   8   4     1647.43     1588.87     40.95 o 
   9   8   4      122.31      125.00     22.70 o 
  10   8   4     1669.00     1655.41     43.62 o 
  11   8   4     4204.98     4010.77     61.93 o 
  12   8   4     2753.30     2609.38     51.31 o 
  13   8   4      929.93      851.29     34.18 o 
  14   8   4      623.85      601.38     31.98 o 
  15   8   4      407.32      369.26     28.23 o 
  16   8   4      102.49      101.74     26.36 o 
  17   8   4      203.65      173.52     30.43 o 
  18   8   4      277.13      347.18     39.19 o 
  19   8   4      384.41      373.33     60.71 o 
  20   8   4       29.51       52.78     39.31 o 
   0  10   4      955.39      966.21     44.83 o 
   1  10   4      118.74       92.42     19.25 o 
   2  10   4      119.85      113.12     18.59 o 
   3  10   4      107.42       78.51     15.96 o 
   4  10   4      629.08      609.67     24.46 o 
   5  10   4       50.45       50.72     15.74 o 
   6  10   4       64.90       61.33     20.04 o 
   7  10   4       32.06       29.96     20.46 o 
   8  10   4      842.41      901.46     33.96 o 
   9  10   4      640.69      638.74     31.94 o 
  10  10   4     1850.83     1740.44     46.33 o 
  11  10   4     1365.58     1342.01     39.82 o 
  12  10   4       67.04       39.45     27.18 o 
  13  10   4      642.39      577.85     32.54 o 
  14  10   4       42.78       60.78     24.35 o 
  15  10   4     1206.41     1153.85     42.05 o 
  16  10   4     1126.27     1147.61     50.42 o 
  17  10   4       69.75       90.83     32.47 o 
  18  10   4      300.96      366.27     43.11 o 
  19  10   4       17.26       26.03     35.31 o 
   0  12   4      241.84      255.37     37.96 o 
   1  12   4       53.37       59.66     19.96 o 
   2  12   4      544.81      537.61     25.44 o 
   3  12   4      608.47      552.50     25.11 o 
   4  12   4     1503.88     1418.00     34.70 o 
   5  12   4     3248.02     3163.16     58.61 o 
   6  12   4      257.36      257.80     26.53 o 
   7  12   4      599.92      585.07     36.79 o 
   8  12   4     1016.62     1088.93     41.66 o 
   9  12   4      859.70      870.22     39.52 o 
  10  12   4      443.18      495.78     29.52 o 
  11  12   4      210.01      195.58     25.77 o 
  12  12   4      354.44      301.44     29.45 o 
  13  12   4       58.59       87.49     25.33 o 
  14  12   4      328.70      336.42     31.37 o 
  15  12   4      127.45      132.59     30.75 o 
  16  12   4       72.96      155.74     32.49 o 
  17  12   4      457.46      380.27     40.93 o 
  18  12   4      387.67      373.71     45.90 o 
   0  14   4      792.45      848.07     48.12 o 
   1  14   4      298.84      258.12     25.68 o 
   2  14   4      241.51      248.51     23.06 o 
   3  14   4      233.31      229.35     24.67 o 
   4  14   4      507.95      468.50     34.38 o 
   5  14   4      587.90      590.73     32.48 o 
   6  14   4      418.20      442.46     31.15 o 
   7  14   4       40.00       10.21     25.04 o 
   8  14   4     1550.35     1694.50     51.69 o 
   9  14   4       47.97       45.04     24.98 o 
  10  14   4      430.48      483.97     35.86 o 
  11  14   4       96.69       49.66     25.91 o 
  12  14   4       68.28       47.15     30.14 o 
  13  14   4       47.85       57.26     31.25 o 
  14  14   4      161.88      181.91     33.60 o 
  15  14   4       33.29      -27.27     30.18 o 
  16  14   4       56.38       33.02     32.19 o 
   0  16   4      149.53      172.05     36.43 o 
   1  16   4       28.11       41.29     21.56 o 
   2  16   4      905.99      847.61     34.21 o 
   3  16   4      274.39      274.93     28.46 o 
   4  16   4      198.44      247.89     28.44 o 
   5  16   4      180.89      213.83     27.88 o 
   6  16   4      221.25      194.83     29.04 o 
   7  16   4      704.28      694.89     39.18 o 
   8  16   4      978.47      987.89     42.20 o 
   9  16   4       91.71       93.88     27.52 o 
  10  16   4      779.84      804.28     45.40 o 
  11  16   4      274.41      302.44     36.87 o 
  12  16   4       95.84      118.71     37.55 o 
  13  16   4       11.86        6.63     30.59 o 
  14  16   4       55.64        3.92     31.81 o 
  15  16   4      238.87      254.76     47.30 o 
   0  18   4      266.06      296.18     41.64 o 
   1  18   4        7.29       19.95     23.05 o 
   2  18   4      186.90      213.90     30.63 o 
   3  18   4       95.31       96.31     29.88 o 
   4  18   4       41.25       50.85     28.40 o 
   5  18   4      139.60      138.05     28.97 o 
   6  18   4       99.93       74.96     28.15 o 
   7  18   4      358.62      285.27     36.76 o 
   8  18   4     1070.36     1150.67     51.92 o 
   9  18   4      998.37     1092.93     51.32 o 
  10  18   4      319.09      417.71     40.93 o 
  11  18   4      658.75      686.34     50.48 o 
  12  18   4      207.46      163.06     36.89 o 
   0  20   4      100.59       75.19     38.42 o 
   1  20   4      220.18      250.50     33.19 o 
   2  20   4       82.74      117.61     31.27 o 
   3  20   4      119.11      149.23     32.08 o 
   4  20   4      176.11      193.93     36.86 o 
   5  20   4       83.39       58.40     34.43 o 
   6  20   4      305.21      321.90     38.52 o 
   7  20   4      161.46      234.79     37.56 o 
   8  20   4       34.00       62.61     33.39 o 
   9  20   4       24.36       14.49     32.31 o 
   0  22   4      128.85       75.03     50.96 o 
   1  22   4      333.47      449.87     50.70 o 
   2  22   4      465.88      513.15     49.71 o 
   1   1   5       84.77       93.99     12.79 o 
   2   1   5      169.73      175.02     15.86 o 
   3   1   5      122.88      120.47     14.93 o 
   4   1   5      399.09      433.66     19.61 o 
   5   1   5      867.16      915.67     24.60 o 
   6   1   5      180.73      179.22     16.62 o 
   7   1   5      371.61      361.56     19.84 o 
   8   1   5     1385.02     1395.68     31.04 o 
   9   1   5      140.88      166.16     18.49 o 
  10   1   5       23.09       11.97     16.57 o 
  11   1   5      624.19      630.84     26.38 o 
  12   1   5      488.81      451.04     24.73 o 
  13   1   5     1356.25     1421.52     39.79 o 
  14   1   5     2143.30     2125.88     66.36 o 
  15   1   5      205.55      210.34     40.48 o 
  16   1   5     1015.55     1036.06     45.81 o 
  17   1   5      372.99      356.30     37.05 o 
  18   1   5      221.79      308.25     40.65 o 
  19   1   5       31.55        1.94     37.34 o 
  20   1   5      184.58      306.35     47.98 o 
   1   3   5      157.43      156.03     12.74 o 
   2   3   5     1247.93     1180.39     22.86 o 
   3   3   5      280.48      332.27     15.66 o 
   4   3   5      546.60      554.69     20.71 o 
   5   3   5      528.89      577.64     30.56 o 
   6   3   5        7.64        2.30     15.06 o 
   7   3   5      794.32      836.40     23.97 o 
   8   3   5      514.39      562.78     23.28 o 
   9   3   5       53.76       44.69     16.35 o 
  10   3   5      433.97      433.54     24.36 o 
  11   3   5       40.26        8.60     19.38 o 
  12   3   5      208.44      156.21     22.70 o 
  13   3   5      537.26      539.13     32.52 o 
  14   3   5     1652.91     1564.95     46.84 o 
  15   3   5      403.56      362.33     31.83 o 
  16   3   5      285.43      295.56     31.57 o 
  17   3   5     1015.12     1033.78     55.18 o 
  18   3   5       40.32       22.39     31.68 o 
  19   3   5       77.15      159.15     36.19 o 
  20   3   5       36.14       44.71     38.62 o 
   1   5   5      274.47      249.53     16.30 o 
   2   5   5     3058.61     3138.38     41.17 o 
   3   5   5       98.61       60.10     15.09 o 
   4   5   5     1262.03     1300.77     31.05 o 
   5   5   5     1055.74     1054.88     28.62 o 
   6   5   5        3.00      -14.64     15.34 o 
   7   5   5      377.67      395.74     24.38 o 
   8   5   5     1095.14     1148.02     38.60 o 
   9   5   5       73.68       62.52     23.28 o 
  10   5   5      572.45      551.51     36.30 o 
  11   5   5      312.22      323.70     29.30 o 
  12   5   5       91.17       91.44     25.18 o 
  13   5   5     1186.31     1161.79     41.51 o 
  14   5   5      641.74      639.39     35.57 o 
  15   5   5      380.50      425.02     33.45 o 
  16   5   5      348.89      290.71     32.78 o 
  17   5   5      180.73      169.84     31.16 o 
  18   5   5      163.77      175.53     34.70 o 
  19   5   5      284.99      310.51     42.70 o 
  20   5   5       41.95       70.46     35.86 o 
   1   7   5      429.00      459.12     24.04 o 
   2   7   5      849.14      889.24     29.20 o 
   3   7   5      931.74      894.19     28.83 o 
   4   7   5     1576.37     1512.02     46.04 o 
   5   7   5      107.72      121.54     17.53 o 
   6   7   5      193.71      213.18     24.46 o 
   7   7   5      793.99      786.94     35.70 o 
   8   7   5      355.19      318.59     27.10 o 
   9   7   5      907.88      915.72     36.35 o 
  10   7   5      643.80      644.95     34.63 o 
  11   7   5      635.61      628.34     34.78 o 
  12   7   5      154.14      178.43     25.62 o 
  13   7   5      176.90      117.19     24.59 o 
  14   7   5       67.39       47.86     26.14 o 
  15   7   5       89.50       70.74     27.40 o 
  16   7   5      346.54      284.25     32.68 o 
  17   7   5      170.42      134.07     31.26 o 
  18   7   5      228.56      324.70     36.79 o 
  19   7   5       85.78       96.63     33.75 o 
   1   9   5      454.89      443.76     25.60 o 
   2   9   5      383.58      350.13     22.02 o 
   3   9   5     1145.86     1188.06     31.56 o 
   4   9   5       40.13       17.80     19.09 o 
   5   9   5     2674.80     2582.36     56.18 o 
   6   9   5     2185.06     2164.59     53.49 o 
   7   9   5       24.76       69.99     24.96 o 
   8   9   5      641.36      670.50     44.51 o 
   9   9   5      251.82      243.16     28.68 o 
  10   9   5      131.19      142.01     25.62 o 
  11   9   5      273.71      264.31     28.43 o 
  12   9   5       83.25       62.21     24.89 o 
  13   9   5      400.99      424.91     32.19 o 
  14   9   5      561.17      583.02     36.10 o 
  15   9   5      302.16      316.59     33.41 o 
  16   9   5      544.28      475.13     37.24 o 
  17   9   5      155.79      128.83     44.92 o 
  18   9   5       97.51      100.85     31.67 o 
   1  11   5     1088.39     1059.95     32.78 o 
   2  11   5     2264.37     2254.17     43.68 o 
   3  11   5     1373.95     1374.11     37.87 o 
   4  11   5      237.94      246.20     26.91 o 
   5  11   5      786.43      795.63     35.54 o 
   6  11   5     2067.53     1937.01     53.24 o 
   7  11   5      855.16      993.10     41.52 o 
   8  11   5      524.00      590.63     35.45 o 
   9  11   5      112.43      135.93     27.57 o 
  10  11   5      251.41      226.73     31.10 o 
  11  11   5      145.73      135.72     29.87 o 
  12  11   5      270.98      246.90     30.71 o 
  13  11   5      128.51      118.10     28.53 o 
  14  11   5      171.74      220.19     31.47 o 
  15  11   5       95.20       79.25     32.27 o 
  16  11   5      276.69      227.26     35.28 o 
  17  11   5      430.39      463.38     47.04 o 
   1  13   5      643.36      628.28     30.53 o 
   2  13   5      262.06      271.13     23.83 o 
   3  13   5     1385.65     1382.70     48.09 o 
   4  13   5      274.48      229.46     28.17 o 
   5  13   5      266.27      232.70     28.14 o 
   6  13   5      620.48      644.47     36.89 o 
   7  13   5     1011.78     1028.01     44.40 o 
   8  13   5     1031.95      918.99     43.67 o 
   9  13   5      258.30      232.11     31.97 o 
  10  13   5      226.74      200.72     33.59 o 
  11  13   5      324.65      316.98     32.11 o 
  12  13   5       65.42       89.64     30.37 o 
  13  13   5       40.44       57.76     28.24 o 
  14  13   5       14.41       30.01     30.85 o 
  15  13   5      352.22      359.91     40.92 o 
  16  13   5       45.92       60.53     36.92 o 
   1  15   5       18.88       36.42     22.17 o 
   2  15   5      136.87      116.97     28.26 o 
   3  15   5        4.41      -35.59     23.72 o 
   4  15   5      232.56      223.54     29.40 o 
   5  15   5      228.04      210.44     29.32 o 
   6  15   5     1406.99     1350.22     47.48 o 
   7  15   5      352.42      388.66     35.81 o 
   8  15   5      281.65      263.28     34.03 o 
   9  15   5      159.81      220.26     33.59 o 
  10  15   5      237.80      288.30     32.64 o 
  11  15   5      127.23      188.37     31.60 o 
  12  15   5       36.99       80.53     32.84 o 
  13  15   5      173.03      196.17     37.97 o 
  14  15   5       57.76       32.66     33.28 o 
   1  17   5      633.54      664.94     41.64 o 
   2  17   5      145.70      125.22     30.33 o 
   3  17   5      639.65      585.87     39.22 o 
   4  17   5       80.03       94.40     27.66 o 
   5  17   5       25.73       11.73     26.89 o 
   6  17   5       90.23       99.23     30.56 o 
   7  17   5      591.46      570.24     40.97 o 
   8  17   5      316.20      297.76     47.39 o 
   9  17   5      341.20      418.85     36.40 o 
  10  17   5      206.81      231.27     37.37 o 
  11  17   5      698.87      906.46     49.99 o 
  12  17   5        5.83      -19.93     48.19 o 
   1  19   5       75.39       54.25     28.21 o 
   2  19   5       18.47        7.63     29.46 o 
   3  19   5       14.02      -28.85     29.08 o 
   4  19   5       83.24       59.40     31.30 o 
   5  19   5       59.18       41.59     31.11 o 
   6  19   5      150.47      111.98     34.81 o 
   7  19   5      768.47      840.59     47.94 o 
   8  19   5      568.21      589.82     53.40 o 
   0   0   6     5451.35     5097.52    122.82 o 
   2   0   6      277.20      260.84     24.52 o 
   4   0   6     1550.90     1602.46     54.78 o 
   6   0   6     1582.53     1523.86     54.76 o 
   8   0   6       98.94       94.01     25.27 o 
  10   0   6      970.43      918.07     41.27 o 
  12   0   6      582.38      478.36     35.83 o 
  14   0   6       60.28        4.67     41.77 o 
  16   0   6       99.02      134.45     50.59 o 
  18   0   6      695.15      763.99     95.38 o 
   0   2   6      387.17      354.08     24.61 o 
   1   2   6      939.18      949.04     24.02 o 
   2   2   6      989.51      943.31     23.68 o 
   3   2   6      174.78      171.84     15.83 o 
   4   2   6      818.36      806.16     24.99 o 
   5   2   6      239.99      249.83     20.34 o 
   6   2   6      194.18      163.38     18.90 o 
   7   2   6      315.07      327.04     21.74 o 
   8   2   6       52.56       11.69     16.67 o 
   9   2   6      466.93      472.36     24.11 o 
  10   2   6      363.06      385.51     26.99 o 
  11   2   6      241.60      247.26     26.01 o 
  12   2   6        9.48      -22.13     22.11 o 
  13   2   6      113.78      149.59     27.43 o 
  14   2   6      893.28      890.38     40.90 o 
  15   2   6      613.89      643.55     46.86 o 
  16   2   6      422.78      421.72     43.74 o 
  17   2   6      183.84      283.09     38.21 o 
  18   2   6       61.10      103.31     39.64 o 
  19   2   6       43.54       35.59     43.08 o 
   0   4   6     1040.43     1049.68     63.28 o 
   1   4   6      856.41      847.57     28.15 o 
   2   4   6     1532.94     1456.40     36.08 o 
   3   4   6        3.13       -3.37     18.71 o 
   4   4   6     1050.49     1070.36     39.32 o 
   5   4   6      219.04      212.67     18.57 o 
   6   4   6      211.25      183.75     19.18 o 
   7   4   6      104.85      119.21     20.21 o 
   8   4   6       22.04       35.75     20.71 o 
   9   4   6      498.17      484.20     29.49 o 
  10   4   6      105.38       99.50     25.09 o 
  11   4   6     1433.92     1396.56     44.56 o 
  12   4   6      278.20      250.98     34.31 o 
  13   4   6      669.70      711.55     40.68 o 
  14   4   6      666.26      709.09     38.52 o 
  15   4   6      164.47      220.24     31.60 o 
  16   4   6       57.37       71.64     28.52 o 
  17   4   6      396.75      454.75     45.67 o 
  18   4   6        7.89       32.67     36.95 o 
   0   6   6     1300.51     1297.27     94.01 o 
   1   6   6     3570.18     3409.40     51.48 o 
   2   6   6     3022.58     2868.76     47.36 o 
   3   6   6     1025.60     1079.22     32.81 o 
   4   6   6      773.46      747.86     31.27 o 
   5   6   6      596.63      619.88     29.56 o 
   6   6   6      232.16      209.93     29.73 o 
   7   6   6      308.13      306.61     32.39 o 
   8   6   6     1239.26     1161.29     46.53 o 
   9   6   6       90.87       69.40     28.73 o 
  10   6   6     2042.70     2072.44     60.68 o 
  11   6   6     1017.48      967.36     42.39 o 
  12   6   6      572.36      634.21     36.75 o 
  13   6   6      677.44      590.57     35.77 o 
  14   6   6      335.97      290.38     32.36 o 
  15   6   6       98.05       62.58     28.86 o 
  16   6   6      285.65      325.15     34.70 o 
  17   6   6      191.24      246.23     33.76 o 
  18   6   6       68.22       46.14     41.52 o 
   0   8   6     5306.53     5020.50     90.49 o 
   1   8   6     1058.59      950.72     32.14 o 
   2   8   6      971.21      986.70     33.45 o 
   3   8   6      312.12      294.86     26.03 o 
   4   8   6     2419.98     2202.78     52.50 o 
   5   8   6      100.21      118.69     28.06 o 
   6   8   6      181.18      176.60     30.14 o 
   7   8   6      246.25      241.99     33.23 o 
   8   8   6      293.38      295.75     36.95 o 
   9   8   6       20.56      -38.28     25.52 o 
  10   8   6      333.07      344.30     36.33 o 
  11   8   6      181.92      169.69     33.29 o 
  12   8   6      235.81      182.73     34.28 o 
  13   8   6      118.51       56.39     31.90 o 
  14   8   6      105.36      114.89     31.58 o 
  15   8   6       49.97       68.91     30.79 o 
  16   8   6      619.81      580.49     43.19 o 
  17   8   6      737.44      844.89     49.21 o 
   0  10   6       10.80       36.21     27.66 o 
   1  10   6     1252.68     1238.26     39.40 o 
   2  10   6       15.38        6.40     22.24 o 
   3  10   6      465.32      483.86     29.83 o 
   4  10   6     2194.97     2026.72     55.05 o 
   5  10   6      242.38      283.92     33.16 o 
   6  10   6      835.88      710.68     41.34 o 
   7  10   6       52.61       20.64     27.17 o 
   8  10   6      462.77      421.91     36.59 o 
   9  10   6      325.83      301.54     35.79 o 
  10  10   6       18.40       70.33     30.36 o 
  11  10   6      192.89      163.79     34.17 o 
  12  10   6       72.82      104.61     32.78 o 
  13  10   6       21.35       62.82     29.62 o 
  14  10   6       33.96       35.60     32.18 o 
  15  10   6       93.09      114.16     33.91 o 
  16  10   6      284.07      278.03     38.53 o 
   0  12   6      215.14      131.70     51.33 o 
   1  12   6       42.90       23.05     24.21 o 
   2  12   6      187.95      166.70     26.63 o 
   3  12   6      353.88      320.22     32.30 o 
   4  12   6      175.78      145.94     27.55 o 
   5  12   6      208.87      198.35     33.19 o 
   6  12   6      136.34      102.52     29.31 o 
   7  12   6      463.69      433.46     43.14 o 
   8  12   6        3.34       -5.35     27.16 o 
   9  12   6      332.75      315.84     35.37 o 
  10  12   6       18.30       36.30     30.89 o 
  11  12   6      340.53      404.34     41.24 o 
  12  12   6       75.29       42.42     30.23 o 
  13  12   6      183.96      205.89     34.81 o 
  14  12   6      656.81      774.62     50.46 o 
  15  12   6      506.26      487.17     45.68 o 
   0  14   6      247.53      252.54     38.34 o 
   1  14   6       30.95        1.11     26.38 o 
   2  14   6      382.43      341.08     33.81 o 
   3  14   6       25.98       11.42     25.74 o 
   4  14   6       24.74       -6.48     26.00 o 
   5  14   6       94.05       25.52     26.93 o 
   6  14   6      116.17      142.99     31.77 o 
   7  14   6      174.17      135.03     33.28 o 
   8  14   6      225.17      206.49     33.89 o 
   9  14   6        2.04       27.50     29.79 o 
  10  14   6      121.64       75.09     33.05 o 
  11  14   6      126.20      123.13     44.52 o 
  12  14   6      292.36      298.23     36.12 o 
  13  14   6      196.93      262.27     35.81 o 
   0  16   6      254.29      210.56     50.76 o 
   1  16   6      263.35      278.37     32.52 o 
   2  16   6       16.22       35.46     30.43 o 
   3  16   6      186.72      185.84     32.81 o 
   4  16   6       75.21       60.68     28.46 o 
   5  16   6        9.27      -14.28     27.85 o 
   6  16   6       92.50       11.53     29.05 o 
   7  16   6      146.08      127.93     32.80 o 
   8  16   6      219.23      128.91     34.15 o 
   9  16   6      186.60      266.09     37.16 o 
  10  16   6      116.10       99.25     34.79 o 
   0  18   6      380.96      386.67     61.62 o 
   1  18   6      602.06      594.27     65.27 o 
   2  18   6       11.13      -27.36     29.24 o 
   3  18   6       63.27      114.34     37.30 o 
   4  18   6      394.70      392.60     56.64 o 
   5  18   6       45.80       33.41     32.33 o 
   6  18   6      287.72      289.37     38.59 o 
   7  18   6      115.93      139.09     34.63 o 
   1   1   7     2555.93     2459.84     45.11 o 
   2   1   7     2298.76     2250.66     43.78 o 
   3   1   7      376.63      427.73     24.03 o 
   4   1   7      361.93      380.60     22.26 o 
   5   1   7      652.83      657.41     26.49 o 
   6   1   7      178.63      145.04     20.66 o 
   7   1   7      116.19      101.99     19.36 o 
   8   1   7       12.00      -26.07     17.38 o 
   9   1   7      466.97      517.26     25.87 o 
  10   1   7      290.87      257.41     25.91 o 
  11   1   7       36.98       44.77     23.16 o 
  12   1   7       13.01       55.99     27.70 o 
  13   1   7       14.56       19.10     27.98 o 
  14   1   7        3.71      -16.27     28.63 o 
  15   1   7       27.76        9.65     29.86 o 
  16   1   7       20.47       26.10     33.94 o 
  17   1   7       46.14       48.63     36.39 o 
   1   3   7     3466.42     3372.56     53.77 o 
   2   3   7      376.50      411.41     25.00 o 
   3   3   7      151.09      152.69     22.64 o 
   4   3   7      157.64      147.18     22.71 o 
   5   3   7       49.88       38.05     20.20 o 
   6   3   7      308.28      320.22     28.18 o 
   7   3   7     1382.11     1272.13     40.68 o 
   8   3   7      163.25      127.55     26.31 o 
   9   3   7      107.64      116.31     27.01 o 
  10   3   7      374.02      316.43     31.92 o 
  11   3   7      561.25      624.12     34.34 o 
  12   3   7      336.36      318.98     33.55 o 
  13   3   7      664.23      691.53     43.69 o 
  14   3   7        8.84       29.72     33.76 o 
  15   3   7      291.79      312.92     43.18 o 
  16   3   7      119.86       80.01     37.72 o 
   1   5   7      353.73      409.12     25.12 o 
   2   5   7      434.19      421.87     25.80 o 
   3   5   7      182.00      189.29     23.29 o 
   4   5   7      175.22      152.88     25.46 o 
   5   5   7      201.88      219.88     25.98 o 
   6   5   7      368.32      351.53     31.92 o 
   7   5   7       63.83       61.14     26.93 o 
   8   5   7      384.67      320.29     33.35 o 
   9   5   7      477.56      520.59     40.21 o 
  10   5   7      623.94      583.36     39.39 o 
  11   5   7      143.93      128.31     31.42 o 
  12   5   7      163.30      177.19     33.87 o 
  13   5   7      214.86      232.60     36.28 o 
  14   5   7      710.91      801.29     66.25 o 
  15   5   7      231.77      228.66     37.60 o 
  16   5   7      380.92      464.94     52.93 o 
   1   7   7      371.32      424.85     26.59 o 
   2   7   7      588.18      543.90     29.81 o 
   3   7   7      494.86      524.60     33.64 o 
   4   7   7      359.12      313.21     32.10 o 
   5   7   7      201.65      178.63     29.53 o 
   6   7   7      181.62      159.06     30.53 o 
   7   7   7      262.19      243.92     38.22 o 
   8   7   7      231.12      253.10     35.50 o 
   9   7   7       56.97       62.81     31.88 o 
  10   7   7      207.48      204.88     35.56 o 
  11   7   7      138.88       75.16     33.19 o 
  12   7   7       80.82       70.02     32.30 o 
  13   7   7        7.96       60.26     32.41 o 
  14   7   7      146.48      184.05     42.49 o 
  15   7   7      203.51      328.95     40.72 o 
   1   9   7       97.02      156.42     24.75 o 
   2   9   7     1152.98     1155.95     39.57 o 
   3   9   7      480.81      552.41     36.92 o 
   4   9   7     1373.05     1278.58     47.50 o 
   5   9   7      190.84      244.53     33.75 o 
   6   9   7      237.45      228.18     35.40 o 
   7   9   7      958.89      948.28     48.47 o 
   8   9   7       32.75       34.00     29.89 o 
   9   9   7        3.57       19.29     30.21 o 
  10   9   7        6.11        6.94     31.81 o 
  11   9   7       36.88        4.64     31.79 o 
  12   9   7        3.56       52.08     41.20 o 
  13   9   7        5.97      -19.83     32.09 o 
  14   9   7      271.24      376.08     42.21 o 
   1  11   7      106.37       95.37     26.01 o 
   2  11   7       38.06       44.55     27.40 o 
   3  11   7      136.24      106.75     27.81 o 
   4  11   7      779.03      708.60     44.48 o 
   5  11   7       32.21       30.25     30.71 o 
   6  11   7      572.56      593.79     45.65 o 
   7  11   7      154.89      212.58     36.78 o 
   8  11   7      159.60      179.07     36.10 o 
   9  11   7       42.15       23.35     35.50 o 
  10  11   7       74.43      145.24     36.07 o 
  11  11   7       78.27      156.05     37.45 o 
  12  11   7       20.26       18.36     34.98 o 
  13  11   7      197.02      290.00     50.67 o 
   1  13   7       52.14       70.97     29.54 o 
   2  13   7        3.64       -3.63     28.77 o 
   3  13   7      129.48       80.70     33.03 o 
   4  13   7       70.31       58.98     32.39 o 
   5  13   7      216.00      146.94     35.56 o 
   6  13   7       40.81       58.34     32.35 o 
   7  13   7       42.30       -6.95     31.73 o 
   8  13   7        1.68      -42.61     28.41 o 
   9  13   7       90.22       71.19     35.11 o 
  10  13   7       56.23       43.74     35.51 o 
  11  13   7      187.25      294.36     42.31 o 
   1  15   7       38.42       19.51     40.40 o 
   2  15   7       41.03       -0.51     28.89 o 
   3  15   7        3.58       23.85     32.03 o 
   4  15   7       64.64       58.70     33.82 o 
   5  15   7       37.72       29.40     33.49 o 
   6  15   7      129.81       88.43     36.05 o 
   7  15   7        9.77      -27.84     32.86 o 
   8  15   7       61.15       61.28     36.75 o 
   1  17   7        5.65       14.59     34.70 o 
   2  17   7      113.64      176.93     39.72 o 
   3  17   7       98.76      150.04     37.79 o 
   0   0   8       88.98       47.58     47.53 o 
   2   0   8      688.96      592.27     59.13 o 
   4   0   8      186.31      211.70     47.50 o 
   6   0   8       94.55       75.97     42.52 o 
   8   0   8       31.10       22.44     38.75 o 
  10   0   8      697.33      707.32     89.73 o 
  12   0   8       34.23       72.36     70.21 o 
  14   0   8      285.73      413.99     86.56 o 
   0   2   8      564.26      498.79     52.30 o 
   1   2   8       27.38       60.36     28.61 o 
   2   2   8       95.13       69.35     32.27 o 
   3   2   8      735.12      797.93     38.01 o 
   4   2   8       76.96       84.56     24.94 o 
   5   2   8      156.06      186.81     26.45 o 
   6   2   8       47.30       43.31     25.69 o 
   7   2   8      143.45      120.22     28.56 o 
   8   2   8      151.42      184.83     30.18 o 
   9   2   8     1001.73      972.44     43.67 o 
  10   2   8       84.82       85.63     29.88 o 
  11   2   8       96.18      103.20     36.11 o 
  12   2   8      412.39      430.77     56.54 o 
  13   2   8      228.32      271.34     42.85 o 
  14   2   8       34.24       53.18     39.51 o 
   0   4   8     1413.49     1470.32     61.63 o 
   1   4   8      313.69      328.69     28.34 o 
   2   4   8       81.16       72.07     22.76 o 
   3   4   8      102.88      117.30     26.78 o 
   4   4   8       80.60       75.52     25.71 o 
   5   4   8      336.00      298.01     32.90 o 
   6   4   8      254.09      269.38     32.99 o 
   7   4   8      129.59      141.92     31.09 o 
   8   4   8       99.75      119.15     29.30 o 
   9   4   8      193.76      268.09     37.21 o 
  10   4   8      442.84      534.13     38.00 o 
  11   4   8      980.95     1160.30     63.11 o 
  12   4   8      227.68      250.41     35.84 o 
  13   4   8      593.16      639.01     50.60 o 
  14   4   8       25.67       28.11     38.92 o 
   0   6   8      709.67      740.79     57.23 o 
   1   6   8      723.04      788.82     34.50 o 
   2   6   8      719.87      790.71     35.17 o 
   3   6   8       36.55       40.88     27.15 o 
   4   6   8      158.38      255.08     37.11 o 
   5   6   8      151.38      158.65     32.01 o 
   6   6   8      464.27      456.22     36.95 o 
   7   6   8       88.86      116.83     31.89 o 
   8   6   8       63.18       37.35     30.23 o 
   9   6   8       30.37        3.73     40.66 o 
  10   6   8       85.17       77.64     30.96 o 
  11   6   8      174.72      194.80     35.89 o 
  12   6   8      923.23     1020.63     49.60 o 
  13   6   8       56.15       24.45     31.86 o 
   0   8   8       96.47       24.95     45.58 o 
   1   8   8      885.14      850.32     39.34 o 
   2   8   8     1460.15     1419.73     50.18 o 
   3   8   8      703.43      699.33     38.29 o 
   4   8   8     1333.88     1385.54     52.07 o 
   5   8   8     1017.49     1102.12     72.86 o 
   6   8   8       39.42       58.45     30.45 o 
   7   8   8      121.01      105.32     32.13 o 
   8   8   8      722.37      678.26     51.54 o 
   9   8   8      318.16      330.82     38.00 o 
  10   8   8        3.45      -15.26     31.34 o 
  11   8   8        3.57       14.93     34.64 o 
  12   8   8       28.84       23.75     33.91 o 
   0  10   8     1181.97     1012.54     73.72 o 
   1  10   8     1582.07     1339.19     61.84 o 
   2  10   8     1459.05     1382.55     60.96 o 
   3  10   8       59.37       50.04     30.05 o 
   4  10   8       85.83       67.04     31.49 o 
   5  10   8       20.39       38.78     30.83 o 
   6  10   8      228.90      222.93     35.59 o 
   7  10   8      130.43      113.96     34.23 o 
   8  10   8      169.77      176.35     35.06 o 
   9  10   8       18.86        4.01     41.97 o 
  10  10   8       53.70       83.18     38.38 o 
   0  12   8      448.08      482.41     62.48 o 
   1  12   8       89.40       16.44     33.19 o 
   2  12   8      276.93      264.52     45.67 o 
   3  12   8      135.47      159.94     37.51 o 
   4  12   8      150.93      170.97     38.17 o 
   5  12   8       90.53      110.06     37.06 o 
   6  12   8      183.81      141.35     35.20 o 
   7  12   8      134.51      128.27     37.18 o 
   8  12   8       97.96       72.49     36.96 o 
   0  14   8       30.89       57.46     48.83 o 
   1  14   8        3.04        4.97     34.02 o 
   2  14   8      118.16       51.04     36.45 o 
   3  14   8       17.38       12.88     33.42 o 
   4  14   8      415.55      429.23     49.47 o 
   1   1   9       35.52       13.25     27.09 o 
   2   1   9      299.66      311.58     32.03 o 
   3   1   9      208.05      246.92     43.40 o 
   4   1   9      161.03      178.92     36.37 o 
   5   1   9       27.98       83.54     33.97 o 
   6   1   9      212.06      250.54     43.17 o 
   7   1   9       13.30       20.05     36.31 o 
   8   1   9       41.84        0.85     49.95 o 
   9   1   9      329.47      373.40     85.23 o 
  10   1   9       84.66       81.12     49.27 o 
   1   3   9       65.87       64.99     32.06 o 
   2   3   9        8.76       15.24     31.08 o 
   3   3   9       19.23       -0.61     33.55 o 
   4   3   9      264.21      284.78     43.63 o 
   5   3   9       49.22       51.51     37.60 o 
   6   3   9       85.71      101.44     38.71 o 
   7   3   9      164.09      141.51     46.51 o 
   8   3   9        9.60      -32.28     48.64 o 
   9   3   9      391.06      513.02     60.70 o 
  10   3   9       11.78       13.19     48.75 o 
   1   5   9      186.68      218.43     40.61 o 
   2   5   9      102.22       91.10     54.08 o 
   3   5   9      254.43      297.88     47.67 o 
   4   5   9      119.64      101.89     43.32 o 
   5   5   9      282.44      277.02     44.40 o 
   6   5   9      523.87      597.38     52.48 o 
   7   5   9       77.65      131.50     35.24 o 
   8   5   9      170.69      161.18     34.57 o 
   9   5   9       76.45       94.47     33.01 o 
   1   7   9      160.89      205.96     38.73 o 
   2   7   9      784.40      964.39     68.25 o 
   3   7   9      442.35      497.69     47.33 o 
   4   7   9       41.73      -15.40     30.30 o 
   5   7   9       84.74       47.65     32.79 o 
   6   7   9      122.03      132.44     34.79 o 
   7   7   9        6.17      -19.03     31.31 o 
   8   7   9      128.75      152.04     37.40 o 
   1   9   9      166.85      293.68     58.45 o 
   2   9   9      158.87      165.14     38.22 o 
   3   9   9      511.48      540.92     57.94 o 
   4   9   9      231.00      172.98     34.37 o 
   5   9   9      147.23      166.13     33.68 o 
   6   9   9       20.90        4.44     33.11 o 
   0   0  10      286.55      209.70     68.30 o 
   2   0  10      220.20      262.02     57.85 o 
   0   2  10      330.75      282.61     48.87 o 
   1   2  10       82.93      106.24     34.27 o 
   2   2  10       10.35       44.47     32.75 o 
   3   2  10      181.38      188.44     44.49 o 
                                                 
